# Supplementary material for: Network-wide thermodynamic constraints shape NAD(P)H cofactor specificity of biochemical reactions
Source: Nat Commun. 2023 Aug 3;14:4660. doi: 10.1038/s41467-023-40297-8 (PMC10400544; doi:10.1038/s41467-023-40297-8)
Supplement: Supplementary file 4 — Supplementary Data 1 [file 41467_2023_40297_MOESM4_ESM.xlsx]

## Sheet: Index
Supplementary Data 1
Network-wide Thermodynamic Constraints Shape NAD(P)H Cofactor Specificity of Biochemical Reactions
Pavlos Stephanos Bekiaris¹ & Steffen Klamt¹*
¹Max Planck Institute for Dynamics of Complex Technical Systems, Magdeburg, Sandtorstr. 1, Germany
*Corresponding author: klamt@mpi-magdeburg.mpg.de
Content:
Sheet A: We compare the fluxes of a (loopleess) Flux Variability Analysis (FVA) with a thermodynamic FVA under the given growth rate and MDF aerobically and anaerobically, all under standard concentration ranges and with the wild-type specificity
Sheet B: The same as A, but under the given *Sub*MDF
Sheet C: We compare the concentration ranges calculated via a Concentration Variability Analysis (CVA) with the measured in vivo data from Bennet et al., 2009 (https://doi.org/10.1038/nchembio.186) under the given growth rate and MDF aerobically, all under standard concentration ranges and with the wild-type specificity
Sheet D: The same as C, but under the given *Sub*MDF
All (Sub)MDF are in kJ/mol, all growth rates (µ) in 1/h, all concentrations in M and all fluxes in mmol/gDW/h.

## Sheet: A_MDF_FVAs
For a selected (high) growth rate (aerobic/anaerobic): Comparison of flux ranges from (loopless) Flux Variability Analysis (FVA) and Thermodynamic Flux Variability Analysis (TFVA)													LEGEND:
and the maximal achievable driving force for all reactions of the central carbon metabolism or with NAD(P)(H)-dependency (all under the given MDF for this growth rate)													Blocked in model
(wild-type NAD(P)(H) specificity; standard concentration ranges for metabolites are used)													Can always run
													Blocked in TFVA only
													Blocked already in FVA
		Wild-type, aerobic, µ=0.818					Wild-type, anaerobic, µ=0.321						Essential in TFVA only
		MDF:	7.966				MDF:	3.584					Essential already in FVA
Reaction ID	Reaction string	min FVA	max FVA	min TFVA	max TFVA	max df	min FVA	max FVA	min TFVA	max TFVA	max df		Bold text: Reaction is bottleneck under at least one condition
ACALD_FWD	acald_c + coa_c + nad_tcosa_c --> accoa_c + h_c + nadh_tcosa_c	0	47.2211	0	1.78257	50.8499	0	0	0	0	-3.58447
ACALD_REV	accoa_c + h_c + nadh_tcosa_c --> acald_c + coa_c + nad_tcosa_c	0	16.2628	0	0.102498	15.3261	5.08778	29.7661	7.41499	25.3041	3.58447
ACKr_FWD	ac_c + atp_c --> actp_c + adp_c	0	16.739	0	2.58552	29.1772	0	0	0	0	-3.58447
ACKr_REV	actp_c + adp_c --> ac_c + atp_c	0	15.1853	0	1.63307	26.1742	4.44894	24.0185	9.05274	23.1217	16.6301
ACONTa_FWD	cit_c --> acon_C_c + h2o_c	0.879507	15.2487	0.879507	10.5341	7.96554	0.345137	2.69545	0.345137	1.99794	12.3466
ACONTa_REV	acon_C_c + h2o_c --> cit_c	0	0	0	0	-7.96554	0	0	0	0
ACONTb_FWD	acon_C_c + h2o_c --> icit_c	0.879507	15.2487	0.879507	10.5341	7.96554	0.345137	2.69545	0.345137	1.99794	12.3466
ACONTb_REV	icit_c --> acon_C_c + h2o_c	0	0	0	0	-7.96554	0	0	0	0	-3.58447
ADK1_FWD	amp_c + atp_c --> 2.0 adp_c	0	1000	0	5.16812	44.1174	0	1000	0	5.32901	48.9528
ADK1_REV	2.0 adp_c --> amp_c + atp_c	0	1000	0	0	-2.22607	0	1000	0	0	1.53559
AKGDH	akg_c + coa_c + nad_tcosa_c --> co2_c + nadh_tcosa_c + succoa_c	0	10.9416	0	8.89126	58.9728	0	2.24348	0	1.57768	67.5276
ALCD2x_FWD	etoh_c + nad_tcosa_c --> acald_c + h_c + nadh_tcosa_c	0	0	0	0	30.8639	0	0	0	0	-3.58447
ALCD2x_REV	acald_c + h_c + nadh_tcosa_c --> etoh_c + nad_tcosa_c	0	1.42377	0	0.196213	23.5511	5.08778	29.7661	7.94887	25.3041	3.58447
ATPM	atp_c + h2o_c --> adp_c + h_c + pi_c	6.86	22.5215	6.86	8.96929	61.3354	6.86	13.0296	6.86	11.1986	72.8854
ATPS4rpp_FWD	adp_c + 4.0 h_p + pi_c --> atp_c + h2o_c + 3.0 h_c	62	85.5464	74.9655	82.4572	16.4813	0	0	0	0	-3.58447
ATPS4rpp_REV	atp_c + h2o_c + 3.0 h_c --> adp_c + 4.0 h_p + pi_c	0	0	0	0	-7.96554	4.50058	18.1603	6.58954	17.3715	3.58447
CS	accoa_c + h2o_c + oaa_c --> cit_c + coa_c + h_c	0.879507	23.7173	0.879507	11.3984	62.7246	0.345137	6.51471	0.345137	4.68375	73.0898
CYTBO3_4pp	4.0 h_c + 0.5 o2_c + q8h2_c --> h2o_c + 4.0 h_p + q8_c	18.0287	49.3549	45.1331	49.3549	43.9637	0	0	0	0	43.9637
EDA	2ddg6p_c --> g3p_c + pyr_c	0	12.017	0.801176	10.1615	25.39	0	8.15043	0	7.49521	19.383
EDD	6pgc_c --> 2ddg6p_c + h2o_c	0	12.017	0.801176	10.1615	60.3537	0	8.15043	0	7.49521	67.4782
ENO_FWD	2pg_c --> h2o_c + pep_c	2.44801	23.3503	6.58653	9.5789	14.2191	30.5432	40.2236	31.7322	40.0539	3.95961
ENO_REV	h2o_c + pep_c --> 2pg_c	0	0	0	0	-7.96554	0	0	0	0	-3.58447
F6PA_FWD	f6p_c --> dha_c + g3p_c	0	18.299	0	1.77961	30.763	0	24.1862	0	22.7214	16.9491
F6PA_REV	dha_c + g3p_c --> f6p_c	0	15.6615	0	2.06895	30.7493	0	6.16957	0	4.33861	15.8172
FBA_FWD	fdp_c --> dhap_c + g3p_c	0	24.4687	0	2.18417	21.8093	0	25.8902	0	0	-5.86346
FBA_REV	dhap_c + g3p_c --> fdp_c	0	15.6615	0	2.10929	39.7029	0	6.16957	0	4.33861	30.4124
FBP	fdp_c + h2o_c --> f6p_c + pi_c	0	15.6615	0	2.10929	49.6325	0	6.16957	0	4.33861	64.7277
FHL_FWD	for_c + h_c --> co2_c + h2_c	0	0	0	0	34.5669	0	0	0	0	26.5744
FHL_REV	co2_c + h2_c --> for_c + h_c	0	0	0	0	19.8681	0	0	0	0	39.08
FRD2	fum_c + mql8_c --> mqn8_c + succ_c	0	49.3544	0	4.49159	81.9193	0	12.4461	0	3.57783	83.4345
FUM_FWD	fum_c + h2o_c --> mal__L_c	0.336939	48.0741	0.793767	16.3368	16.4813	0	12.5668	0	8.90486	27.9768
FUM_REV	mal__L_c --> fum_c + h2o_c	0	0	0	0	-7.96554	0	12.1115	0	3.24327	21.1211
G3PD5	glyc3p_c + q8_c --> dhap_c + q8h2_c	0	15.6411	0	2.61744	145.094	0	0	0	0	133.645
GAPD_FWD	g3p_c + nad_tcosa_c + pi_c --> 13dpg_c + h_c + nadh_tcosa_c	6.01503	18.0325	7.87024	8.85891	20.3799	31.0772	39.2277	31.7322	39.2275	3.58447
GAPD_REV	13dpg_c + h_c + nadh_tcosa_c --> g3p_c + nad_tcosa_c + pi_c	0	0	0	0	-7.96554	0	0	0	0	-3.58447
GLCptspp	glc__D_p + pep_c --> g6p_c + pyr_c	0	10	0	10	121.4	0	20	2.64555	20	105.747
GLCt2pp	glc__D_p + h_p --> glc__D_c + h_c	0	10	0	10	124.549	0	20	0	17.3544	124.549
GLYCDx	glyc_c + nad_tcosa_c --> dha_c + h_c + nadh_tcosa_c	0	15.6615	0	1.9912	28.0429	0	6.16957	0	4.33861	27.8356
GLYK	atp_c + glyc_c --> adp_c + glyc3p_c + h_c	0	16.2628	0	2.10929	59.8793	0	8.15043	0	4.36093	64.7146
GLYOX3	h2o_c + mthgxl_c --> h_c + lac__D_c	0	7.29984	0	2.00157	82.0349	0	3.08478	0	2.16931	82.0349
HEX1	atp_c + glc__D_c --> adp_c + g6p_c + h_c	0	23.1615	0	10.1375	56.5562	0	21.1696	0	17.3544	57.2544
ICL	icit_c --> glx_c + succ_c	0	14.0801	0	5.86227	24.7309	0	2.35031	0	1.6528	33.493
LDH_D_FWD	lac__D_c + nad_tcosa_c --> h_c + nadh_tcosa_c + pyr_c	0	7.29984	0	2.00157	28.6156	0	3.08478	0	2.16931	20.4159
LDH_D_REV	h_c + nadh_tcosa_c + pyr_c --> lac__D_c + nad_tcosa_c	0	20.882	0	2.81239	18.4671	0	24.6783	0	17.3544	20.6896
MALS	accoa_c + glx_c + h2o_c --> coa_c + h_c + mal__L_c	0	9.53203	0	5.72864	87.1028	0	2.05652	0	1.44631	87.1028
MDH_FWD	mal__L_c + nad_tcosa_c --> h_c + nadh_tcosa_c + oaa_c	0	48.0741	0	18.2214	16.4813	0	12.5668	0	8.90486	22.3269
MDH_REV	h_c + nadh_tcosa_c + oaa_c --> mal__L_c + nad_tcosa_c	0	12.8645	0	0.9083	26.0877	0	12.1115	0	7.97677	26.771
ME1	mal__L_c + nad_tcosa_c --> co2_c + nadh_tcosa_c + pyr_c	0	13.1342	0	2.00157	65.3469	0	6.16957	0	4.33861	63.2001
MGSA	dhap_c --> mthgxl_c + pi_c	0	7.2992	0	2.00157	103.455	0	4.93566	0	3.47089	119.045
NADH16pp	4.0 h_c + nadh_tcosa_c + q8_c --> 3.0 h_p + nad_tcosa_c + q8h2_c	0	49.082	36.4533	49.0814	72.1713	0	0	0	0	80.1612
NADH17pp	4.0 h_c + mqn8_c + nadh_tcosa_c --> 3.0 h_p + mql8_c + nad_tcosa_c	0	49.082	0	0	-22.6298	0	12.3391	0	0	-27.7396
NADTRHD	nad_tcosa_c + nadph_tcosa_c --> nadh_tcosa_c + nadp_tcosa_c	0	47.2211	0	36.6521	45.2786	0	12.3391	0	8.67722	48.4315
PDH	coa_c + nad_tcosa_c + pyr_c --> accoa_c + co2_c + nadh_tcosa_c	0	19.8423	2.10709	15.7597	87.4608	0	24.6783	0	17.3544	58.7087
PFK	atp_c + f6p_c --> adp_c + fdp_c + h_c	0	24.4687	0	2.22452	67.0542	0	25.8902	0	4.33861	61.1996
PFL	coa_c + pyr_c --> accoa_c + for_c	0	18.399	0	5.02703	49.647	11.7803	36.4585	19.104	36.4585	20.141
PGI_FWD	g6p_c --> f6p_c	0	25.0603	0	2.51528	17.4434	0	26.1696	2.64555	24.3386	16.9491
PGI_REV	f6p_c --> g6p_c	0	27.188	0	22.9253	24.6073	0	2.57093	0	0	-3.58447
PGK_FWD	3pg_c + atp_c --> 13dpg_c + adp_c	0	0	0	0	-7.96554	0	0	0	0	-3.58447
PGK_REV	13dpg_c + adp_c --> 3pg_c + atp_c	6.01503	18.0325	7.87024	8.8591	14.2191	31.0772	39.2277	31.7322	39.2275	3.58447
PGL	6pgl_c + h2o_c --> 6pgc_c + h_c	0	27.0624	6.26775	25.0273	43.0459	0	8.15043	0	7.49521	50.0931
PGM_FWD	2pg_c --> 3pg_c	0	0	0	0	-7.96554	0	0	0	0	-3.58447
PGM_REV	3pg_c --> 2pg_c	0.363719	23.3503	6.10853	9.5789	14.2191	30.5432	40.2248	31.7322	40.0539	3.58447
POX	h2o_c + pyr_c + q8_c --> ac_c + co2_c + q8h2_c	0	8.94944	0	1.20531	268.83	0	0	0	0	283.945
PPC	co2_c + h2o_c + pep_c --> h_c + oaa_c + pi_c	0	18.6842	0	4.46439	38.6084	0.600326	13.3965	1.29193	9.08642	65.2656
PPCK	atp_c + oaa_c --> adp_c + co2_c + pep_c	0	15.6615	0	2.58797	53.3698	0	6.16957	0	4.33861	69.3009
PPS	atp_c + h2o_c + pyr_c --> amp_c + 2.0 h_c + pep_c + pi_c	0	15.6615	0	2.64502	57.9752	0	6.16957	0	4.33861	82.2467
PTAr_FWD	accoa_c + pi_c --> actp_c + coa_c	0	15.1853	0	1.63307	37.0595	4.44894	24.0185	9.05274	23.1217	16.6301
PTAr_REV	actp_c + coa_c --> accoa_c + pi_c	0	16.739	0	2.58552	33.78	0	0	0	0	-3.58447
PYK	adp_c + h_c + pep_c --> atp_c + pyr_c	0	27.5511	0	7.67112	18.5359	0	38.5398	0	34.7246	8.70453
RPE_FWD	ru5p__D_c --> xu5p__D_c	0	17.3756	0	15.2006	27.943	0	3.58641	0	3.2782	27.943
RPE_REV	xu5p__D_c --> ru5p__D_c	0	5.73599	0	1.28024	15.6161	0	3.33387	0	1.48876	15.0543
RPI_FWD	r5p_c --> ru5p__D_c	0	0	0	0	-7.96554	0	0	0	0	-3.58447
RPI_REV	ru5p__D_c --> r5p_c	0.585098	10.5031	0.599662	8.63324	29.0053	0.172453	3.78535	0.207619	2.92301	29.0053
SUCCt1pp_FWD	succ_p --> succ_c	0	1000	0	1000	124.549	0	1000	0	1000	124.549
SUCCt1pp_REV	succ_c --> succ_p	0	1000	0	1000	124.549	0	1000	0	1000	124.549
SUCCt2_2pp	2.0 h_p + succ_p --> 2.0 h_c + succ_c	0	31.323	0	4.21859	124.549	0	12.3391	0	8.67722	124.549
SUCCt2_3pp	3.0 h_p + succ_p --> 3.0 h_c + succ_c	0	20.882	0	2.81239	124.549	0	8.22609	0	5.78482	124.549
SUCDi	q8_c + succ_c --> fum_c + q8h2_c	0	49.3549	0	12.9016	105.025	0	0	0	0	118.988
SUCOAS_FWD	atp_c + coa_c + succ_c --> adp_c + pi_c + succoa_c	0	7.5138	0	0.732182	14.5211	0	3.2533	0	2.33782	31.1416
SUCOAS_REV	adp_c + pi_c + succoa_c --> atp_c + coa_c + succ_c	0	1000	0	1000	32.6755	0	1000	0	1000	12.6098
TALA_FWD	g3p_c + s7p_c --> e4p_c + f6p_c	0	8.84351	0	7.75626	39.4363	0	1.85432	0	1.56202	35.8933
TALA_REV	e4p_c + f6p_c --> g3p_c + s7p_c	0	24.51	0	2.38588	40.3831	0	25.9536	0	24.1225	13.4901
THD2pp	2.0 h_p + nadh_tcosa_c + nadp_tcosa_c --> 2.0 h_c + nad_tcosa_c + nadph_tcosa_c	0	32.5256	0	0	7.51273	0	16.3009	0	14.9904	24.9817
TKT1_FWD	r5p_c + xu5p__D_c --> g3p_c + s7p_c	0	8.84351	0	7.75626	33.1182	0	1.85432	0	1.70028	35.1419
TKT1_REV	g3p_c + s7p_c --> r5p_c + xu5p__D_c	0	2.7123	0	0.484151	30.7066	0	1.60583	0	0.683196	30.1783
TKT2_FWD	e4p_c + xu5p__D_c --> f6p_c + g3p_c	0	8.53212	0	7.44432	36.4897	0	1.73211	0	1.57793	39.0814
TKT2_REV	f6p_c + g3p_c --> e4p_c + xu5p__D_c	0	3.02393	0	0.796089	33.1893	0	1.72808	0	0.805583	23.1906
TPI_FWD	dhap_c --> g3p_c	0	25.4358	0	0	6.70833	11.5249	27.8258	12.1801	24.0362	3.58447
TPI_REV	g3p_c --> dhap_c	0	2.84402	0	0.988674	30.255	0	0	0	0	-3.58447
13PPDH2_FWD	3hppnl_c + h_c + nadph_tcosa_c --> 13ppd_c + nadp_tcosa_c	0	0	0	0	63.0708	0	0	0	0	66.431
13PPDH2_REV	13ppd_c + nadp_tcosa_c --> 3hppnl_c + h_c + nadph_tcosa_c	0	0	0	0	1.11755	0	0	0	0	21.4297
2DGULRGx	2dhguln_c + h_c + nadh_tcosa_c --> glcn_c + nad_tcosa_c	0	0	0	0	21.1081	0	0	0	0	15.9983
2DGULRGy	2dhguln_c + h_c + nadph_tcosa_c --> glcn_c + nadp_tcosa_c	0	0	0	0	61.0697	0	0	0	0	64.4299
2DGULRx	2dhguln_c + h_c + nadh_tcosa_c --> idon__L_c + nad_tcosa_c	0	0	0	0	21.1081	0	0	0	0	15.9983
2DGULRy	2dhguln_c + h_c + nadph_tcosa_c --> idon__L_c + nadp_tcosa_c	0	0	0	0	61.0697	0	0	0	0	64.4299
3HCINNMH	3hcinnm_c + h_c + nadh_tcosa_c + o2_c --> dhcinnm_c + h2o_c + nad_tcosa_c	0	0	0	0	435.538	0	0	0	0	430.428
3HPADHi	3hppnl_c + h2o_c + nad_tcosa_c --> 3hpp_c + 2.0 h_c + nadh_tcosa_c	0	0	0	0	105.454	0	0	0	0	105.247
3HPPPNH	3hpppn_c + h_c + nadh_tcosa_c + o2_c --> dhpppn_c + h2o_c + nad_tcosa_c	0	0	0	0	435.557	0	0	0	0	430.448
3OAR100_FWD	3odecACP_c + h_c + nadph_tcosa_c --> 3hdecACP_c + nadp_tcosa_c	0	1.65332	0.29111	0.312682	61.0697	0	0.778652	0.114237	0.457994	64.4299
3OAR100_REV	3hdecACP_c + nadp_tcosa_c --> 3odecACP_c + h_c + nadph_tcosa_c	0	0	0	0	-7.96554	0	0	0	0	-3.58447
3OAR120_FWD	3oddecACP_c + h_c + nadph_tcosa_c --> 3hddecACP_c + nadp_tcosa_c	0	2.42007	0	0.303437	61.0697	0	1.00552	0	0.577527	64.4299
3OAR120_REV	3hddecACP_c + nadp_tcosa_c --> 3oddecACP_c + h_c + nadph_tcosa_c	0	0	0	0	3.11867	0	0	0	0	23.4308
3OAR121	3ocddec5eACP_c + h_c + nadph_tcosa_c --> 3hcddec5eACP_c + nadp_tcosa_c	0	1.48869	0	0.303412	61.0697	0	0.656509	0	0.404492	64.4299
3OAR140_FWD	3omrsACP_c + h_c + nadph_tcosa_c --> 3hmrsACP_c + nadp_tcosa_c	0.06366	2.45716	0.06366	0.301382	61.0697	0.0249815	1.02543	0.0249815	0.577527	64.4299
3OAR140_REV	3hmrsACP_c + nadp_tcosa_c --> 3omrsACP_c + h_c + nadph_tcosa_c	0	0	0	0	-7.96554	0	0	0	0	-3.58447
3OAR141	3ocmrs7eACP_c + h_c + nadph_tcosa_c --> 3hcmrs7eACP_c + nadp_tcosa_c	0	1.48869	0	0.303412	61.0697	0	0.656509	0	0.404492	64.4299
3OAR160_FWD	3opalmACP_c + h_c + nadph_tcosa_c --> 3hpalmACP_c + nadp_tcosa_c	0	2.44192	0	0.105419	61.0697	0	1.01281	0	0.0983673	64.4299
3OAR160_REV	3hpalmACP_c + nadp_tcosa_c --> 3opalmACP_c + h_c + nadph_tcosa_c	0	0	0	0	3.11867	0	0	0	0
3OAR161	3ocpalm9eACP_c + h_c + nadph_tcosa_c --> 3hcpalm9eACP_c + nadp_tcosa_c	0	2.45192	0.12305	0.456149	61.0697	0	1.01792	0	0.582341	64.4299
3OAR180_FWD	3ooctdACP_c + h_c + nadph_tcosa_c --> 3hoctaACP_c + nadp_tcosa_c	0	2.38593	0	0	61.0697	0	0.984212	0	0.503179	64.4299
3OAR180_REV	3hoctaACP_c + nadp_tcosa_c --> 3ooctdACP_c + h_c + nadph_tcosa_c	0	0	0	0	3.11867	0	0	0	0	23.4308
3OAR181	3ocvac11eACP_c + h_c + nadph_tcosa_c --> 3hcvac11eACP_c + nadp_tcosa_c	0	2.38593	0	0.105132	61.0697	0	0.984212	0	0.515054	64.4299
3OAR40_FWD	actACP_c + h_c + nadph_tcosa_c --> 3haACP_c + nadp_tcosa_c	0	0.922568	0.29111	0.312682	61.0697	0	0.53195	0.114237	0.372859	64.4299
3OAR40_REV	3haACP_c + nadp_tcosa_c --> actACP_c + h_c + nadph_tcosa_c	0	0	0	0	-7.96554	0	0	0	0	-3.58447
3OAR60_FWD	3ohexACP_c + h_c + nadph_tcosa_c --> 3hhexACP_c + nadp_tcosa_c	0	0.922568	0.29111	0.312682	61.0697	0	0.53195	0.114237	0.372859	64.4299
3OAR60_REV	3hhexACP_c + nadp_tcosa_c --> 3ohexACP_c + h_c + nadph_tcosa_c	0	0	0	0	-7.96554	0	0	0	0	-3.58447
3OAR80_FWD	3ooctACP_c + h_c + nadph_tcosa_c --> 3hoctACP_c + nadp_tcosa_c	0	0.922568	0.29111	0.312682	61.0697	0	0.53195	0.114237	0.372859	64.4299
3OAR80_REV	3hoctACP_c + nadp_tcosa_c --> 3ooctACP_c + h_c + nadph_tcosa_c	0	0	0	0	-7.96554	0	0	0	0	-3.58447
3SLAR	h_c + nadh_tcosa_c + sla_c --> dhps_c + nad_tcosa_c	0	0	0	0	21.1081	0	0	0	0	15.9983
5DGLCNR	5dglcn_c + h_c + nadph_tcosa_c --> glcn_c + nadp_tcosa_c	0	47.2211	0	36.6521	62.9502	0	12.3391	0	8.67722	66.3104
5DKGR_FWD	glcn_c + nad_tcosa_c --> 5dglcn_c + h_c + nadh_tcosa_c	0	47.2211	0	36.6521	31.4263	0	12.3391	0	8.67722	31.219
5DKGR_REV	5dglcn_c + h_c + nadh_tcosa_c --> glcn_c + nad_tcosa_c	0	0	0	0	22.9887	0	0	0	0	17.8789
ABUTD	4abutn_c + h2o_c + nad_tcosa_c --> 4abut_c + 2.0 h_c + nadh_tcosa_c	0	5.22051	0	0.194636	102.17	0	1.17516	0	0.826402	101.963
AGPR_FWD	acg5sa_c + nadp_tcosa_c + pi_c --> acg5p_c + h_c + nadph_tcosa_c	0	0	0	0	-7.96554	0	0	0	0	-3.58447
AGPR_REV	acg5p_c + h_c + nadph_tcosa_c --> acg5sa_c + nadp_tcosa_c + pi_c	0.241958	5.46246	0.241958	0.503702	48.9587	0.0949492	1.32886	0.0949492	0.962672	68.25
AHGDx_FWD	S2hglut_c + nad_tcosa_c --> akg_c + h_c + nadh_tcosa_c	0	0	0	0	20.7725	0	0	0	0	20.5653
AHGDx_REV	akg_c + h_c + nadh_tcosa_c --> S2hglut_c + nad_tcosa_c	0	8.95126	0	1.20714	20.6231	0	0	0	0	28.5326
ALCD19_FWD	glyald_c + h_c + nadh_tcosa_c --> glyc_c + nad_tcosa_c	0	16.2628	0	0.893703	41.5783	0	8.15043	0	4.36093	36.4685
ALCD19_REV	glyc_c + nad_tcosa_c --> glyald_c + h_c + nadh_tcosa_c	0	1.182	0	0.178151	12.8366	0	2.24348	0	1.57768	12.6294
ALDD19xr_FWD	h2o_c + nad_tcosa_c + pacald_c --> 2.0 h_c + nadh_tcosa_c + pac_c	0	0	0	0	92.2869	0	0	0	0	92.0796
ALDD19xr_REV	2.0 h_c + nadh_tcosa_c + pac_c --> h2o_c + nad_tcosa_c + pacald_c	0	0	0	0	-37.8719	0	0	0	0	-42.9817
ALDD2y	acald_c + h2o_c + nadp_tcosa_c --> ac_c + 2.0 h_c + nadph_tcosa_c	0	16.2628	0	1.19583	74.3914	0	8.15043	0	7.49521	79.8467
ALDD3y	h2o_c + nadp_tcosa_c + ppal_c --> 2.0 h_c + nadph_tcosa_c + ppa_c	0	0	0	0	3.11867	0	0	0	0	23.4308
ALDD4	btal_c + h2o_c + nad_tcosa_c --> but_c + 2.0 h_c + nadh_tcosa_c	0	0	0	0	33.3069	0	0	0	0	33.0996
ALR2	h_c + mthgxl_c + nadph_tcosa_c --> acetol_c + nadp_tcosa_c	0	0.935087	0	0.13776	61.4282	0	3.52547	0	2.47921	64.7884
ALR2x	h_c + mthgxl_c + nadh_tcosa_c --> acetol_c + nad_tcosa_c	0	0.949255	0	0.134351	21.4667	0	4.93566	0	3.47089	16.3569
ALR4x	acetol_c + h_c + nadh_tcosa_c --> 12ppd__R_c + nad_tcosa_c	0	0.949255	0	0.13776	21.1079	0	4.93566	0	3.47089	15.998
AMPMS2	air_c + h2o_c + nad_tcosa_c --> 4ampm_c + 2.0 for_c + 3.0 h_c + nadh_tcosa_c	0.00018241	0.00019132	0.00018241	0.00018419	300.499	7.158e-05	8.17e-05	7.158e-05	7.959e-05	300.291
APPLDHr_FWD	aact_c + h_c + nadh_tcosa_c --> appl_c + nad_tcosa_c	0	0	0	0	20.1948	0	0	0	0	15.085
APPLDHr_REV	appl_c + nad_tcosa_c --> aact_c + h_c + nadh_tcosa_c	0	0	0	0	34.2202	0	0	0	0	34.0129
APRAUR	5apru_c + h_c + nadph_tcosa_c --> 5aprbu_c + nadp_tcosa_c	0.00036483	0.183136	0.00036483	0.0253661	70.7265	0.00014317	0.211069	0.00014317	0.140098	74.0867
ARHGDx_FWD	nad_tcosa_c + r2hglut_c --> akg_c + h_c + nadh_tcosa_c	0	0	0	0	33.3069	0	0	0	0	33.0996
ARHGDx_REV	akg_c + h_c + nadh_tcosa_c --> nad_tcosa_c + r2hglut_c	0	0	0	0	8.08868	0	0	0	0	15.9983
ASAD_FWD	aspsa_c + nadp_tcosa_c + pi_c --> 4pasp_c + h_c + nadph_tcosa_c	0	0	0	0	-7.96554	0	0	0	0	-3.58447
ASAD_REV	4pasp_c + h_c + nadph_tcosa_c --> aspsa_c + nadp_tcosa_c + pi_c	0.874504	5.6751	0.874504	2.46624	23.056	0.343173	2.57519	0.876983	2.28819	42.3473
ATHRDHr_FWD	athr__L_c + nadp_tcosa_c --> 2aobut_c + h_c + nadph_tcosa_c	0	0	0	0	6.65411	0	0	0	0	26.9663
ATHRDHr_REV	2aobut_c + h_c + nadph_tcosa_c --> athr__L_c + nadp_tcosa_c	0	47.2211	0	1.55195	57.5342	0	12.3391	0	8.67722	60.8945
BETALDHx	betald_c + h2o_c + nad_tcosa_c --> glyb_c + 2.0 h_c + nadh_tcosa_c	0	0	0	0	91.3634	0	0	0	0	91.1562
BETALDHy	betald_c + h2o_c + nadp_tcosa_c --> glyb_c + 2.0 h_c + nadph_tcosa_c	0	0	0	0	61.1753	0	0	0	0	81.4875
BSORx	btnso_c + h_c + nadh_tcosa_c --> btn_c + h2o_c + nad_tcosa_c	0	0	0	0	952.035	0	0	0	0	946.925
BSORy	btnso_c + h_c + nadph_tcosa_c --> btn_c + h2o_c + nadp_tcosa_c	0	0	0	0	991.997	0	0	0	0	995.357
CDGR	3.0 h_c + 2.0 nadph_tcosa_c + preq0_c --> 2.0 nadp_tcosa_c + preq1_c	0	0	0	0	-15.7197	0	0	0	0	-8.9992
CHOLD	chol_c + nad_tcosa_c --> betald_c + h_c + nadh_tcosa_c	0	0	0	0	34.3114	0	0	0	0	34.1041
CHOLID	cholate_c + nad_tcosa_c --> dhcholn_c + h_c + nadh_tcosa_c	0	0	0	0	33.3069	0	0	0	0	33.0996
CINNDO	cinnm_c + h_c + nadh_tcosa_c + o2_c --> cenchddd_c + nad_tcosa_c	0	0	0	0	356.261	0	0	0	0	351.151
CURR	cur_c + h_c + nadph_tcosa_c --> dhcur_c + nadp_tcosa_c	0	0	0	0	61.0697	0	0	0	0	64.4299
DHBD_FWD	23ddhb_c + nad_tcosa_c --> 23dhb_c + h_c + nadh_tcosa_c	0	0.352604	0	0	110.749	0	0.454201	0	0	110.542
DHBD_REV	23dhb_c + h_c + nadh_tcosa_c --> 23ddhb_c + nad_tcosa_c	0	0	0	0	-56.3341	0	0	0	0	-61.4439
DHCIND	cenchddd_c + nad_tcosa_c --> dhcinnm_c + h_c + nadh_tcosa_c	0	0	0	0	110.842	0	0	0	0	110.635
DHCURR	dhcur_c + h_c + nadph_tcosa_c --> nadp_tcosa_c + thcur_c	0	0	0	0	61.0697	0	0	0	0	64.4299
DHDPRy	23dhdp_c + h_c + nadph_tcosa_c --> nadp_tcosa_c + thdp_c	0.303436	0.825487	0.303436	0.376928	56.8206	0.119075	1.35299	0.119075	0.986797	64.5619
DHFR_FWD	dhf_c + h_c + nadph_tcosa_c --> nadp_tcosa_c + thf_c	0.021951	0.721907	0.021951	0.121238	64.4061	0.00861404	0.694122	0.00861403	0.490722	67.7663
DHFR_REV	nadp_tcosa_c + thf_c --> dhf_c + h_c + nadph_tcosa_c	0	0	0	0	-16.1925	0	0	0	0	-3.58447
DHMPTR	dhmpt_c + h_c + nadph_tcosa_c --> nadp_tcosa_c + thmnp_c	0	0	0	0	61.0697	0	0	0	0	64.4299
DHPPD	cechddd_c + nad_tcosa_c --> dhpppn_c + h_c + nadh_tcosa_c	0	0	0	0	110.853	0	0	0	0	110.646
DHPTDNRN	dhptdn_c + 3.0 h_c + nadh_tcosa_c --> nad_tcosa_c + thptdn_c	0	0	0	0	-15.3406	0	0	0	0	-20.4504
DHPTDNR	dhptdn_c + 3.0 h_c + nadph_tcosa_c --> nadp_tcosa_c + thptdn_c	0	0	0	0	24.6209	0	0	0	0	27.9811
DKGLCNR1	25dkglcn_c + h_c + nadph_tcosa_c --> 2dhguln_c + nadp_tcosa_c	0	0	0	0	61.0697	0	0	0	0	64.4299
DKGLCNR2x	25dkglcn_c + h_c + nadh_tcosa_c --> 5dglcn_c + nad_tcosa_c	0	0	0	0	26.8441	0	0	0	0	21.7343
DKGLCNR2y	25dkglcn_c + h_c + nadph_tcosa_c --> 5dglcn_c + nadp_tcosa_c	0	0	0	0	66.8056	0	0	0	0	70.1659
DMPPS	h2mb4p_c + h_c + nadh_tcosa_c --> dmpp_c + h2o_c + nad_tcosa_c	0	0.00209493	0	0.00197328	68.2981	0	0.00089484	0	0.00085262	63.1882
DOGULNR	23doguln_c + h_c + nadh_tcosa_c --> 3dhguln_c + nad_tcosa_c	0	0	0	0	21.108	0	0	0	0	15.9982
DPR	2dhp_c + h_c + nadph_tcosa_c --> nadp_tcosa_c + pant__R_c	0.00055133	0.00058939	0.00055133	0.00055671	61.4069	0.00021635	0.00025246	0.00021635	0.00024055
DSERDHr_FWD	nadp_tcosa_c + ser__D_c --> 2amsa_c + h_c + nadph_tcosa_c	0	0	0	0	3.94001	0	0	0	0	24.2522
DSERDHr_REV	2amsa_c + h_c + nadph_tcosa_c --> nadp_tcosa_c + ser__D_c	0	10.5956	0	0	60.2483	0	4.11305	0	1.33496	63.6086
DURADx_FWD	56dura_c + nad_tcosa_c --> h_c + nadh_tcosa_c + ura_c	0	0	0	0	50.5767	0	0	0	0	50.3694
DURADx_REV	h_c + nadh_tcosa_c + ura_c --> 56dura_c + nad_tcosa_c	0	0	0	0	3.83832	0	0	0	0	-1.27149
DXPRIi	dxyl5p_c + h_c + nadph_tcosa_c --> 2me4p_c + nadp_tcosa_c	0.0019542	0.00209493	0.0019542	0.00197328	58.4296	0.00076687	0.00089484	0.00076687	0.00085262	61.7898
E4PD_FWD	e4p_c + h2o_c + nad_tcosa_c --> 4per_c + 2.0 h_c + nadh_tcosa_c	0	0.00018837	0	0.00018418	100.963	0	8.344e-05	0	7.959e-05	100.756
E4PD_REV	4per_c + 2.0 h_c + nadh_tcosa_c --> e4p_c + h2o_c + nad_tcosa_c	0	0.00038566	0	0	-46.5478	0	0.00016706	0	0	-51.6576
EAR100x	h_c + nadh_tcosa_c + tdec2eACP_c --> dcaACP_c + nad_tcosa_c	0	1.65332	0	0.303437	21.1081	0	0.772354	0	0.430742	15.9983
EAR100y	h_c + nadph_tcosa_c + tdec2eACP_c --> dcaACP_c + nadp_tcosa_c	0	1.62121	0	0.303303	61.0697	0	0.730033	0	0.414333	64.4299
EAR120x	h_c + nadh_tcosa_c + tddec2eACP_c --> ddcaACP_c + nad_tcosa_c	0	2.42007	0	0.303437	21.1081	0	1.00552	0	0.577527	15.9983
EAR120y	h_c + nadph_tcosa_c + tddec2eACP_c --> ddcaACP_c + nadp_tcosa_c	0	2.3519	0	0.303303	61.0697	0	0.934954	0	0.545882	64.4299
EAR121x	h_c + nadh_tcosa_c + t3c5ddeceACP_c --> cddec5eACP_c + nad_tcosa_c	0	1.48869	0	0.303412	21.1081	0	0.656509	0	0.404492	15.9983
EAR121y	h_c + nadph_tcosa_c + t3c5ddeceACP_c --> cddec5eACP_c + nadp_tcosa_c	0	1.46234	0	0.303241	61.0697	0	0.625615	0	0.390664	64.4299
EAR140x	h_c + nadh_tcosa_c + tmrs2eACP_c --> myrsACP_c + nad_tcosa_c	0	2.3935	0	0.229504	21.1081	0	1.00044	0	0.552546	15.9983
EAR140y	h_c + nadph_tcosa_c + tmrs2eACP_c --> myrsACP_c + nadp_tcosa_c	0	2.32608	0	0.22949	61.0697	0	0.930238	0	0.522269	64.4299
EAR141x	h_c + nadh_tcosa_c + t3c7mrseACP_c --> nad_tcosa_c + tdeACP_c	0	1.48869	0	0.303412	21.1081	0	0.656509	0	0.404492	15.9983
EAR141y	h_c + nadph_tcosa_c + t3c7mrseACP_c --> nadp_tcosa_c + tdeACP_c	0	1.46234	0	0.303241	61.0697	0	0.625615	0	0.390664	64.4299
EAR160x	h_c + nadh_tcosa_c + tpalm2eACP_c --> nad_tcosa_c + palmACP_c	0	2.44192	0	0.105419	21.1081	0	1.01281	0	0.0983673	15.9983
EAR160y	h_c + nadph_tcosa_c + tpalm2eACP_c --> nadp_tcosa_c + palmACP_c	0	2.37313	0	0.105416	61.0697	0	0.941738	0	0.0982553	64.4299
EAR161x	h_c + nadh_tcosa_c + t3c9palmeACP_c --> hdeACP_c + nad_tcosa_c	0	2.45192	0	0.456149	21.1081	0	1.01792	0	0.582341	15.9983
EAR161y	h_c + nadph_tcosa_c + t3c9palmeACP_c --> hdeACP_c + nadp_tcosa_c	0	2.38285	0	0.453158	61.0697	0	0.946489	0	0.550432	64.4299
EAR180x	h_c + nadh_tcosa_c + toctd2eACP_c --> nad_tcosa_c + ocdcaACP_c	0	2.38593	0	0	21.1081	0	0.984212	0	0.503179	15.9983
EAR180y	h_c + nadph_tcosa_c + toctd2eACP_c --> nadp_tcosa_c + ocdcaACP_c	0	2.31872	0	0	61.0697	0	0.915144	0	0.475608	64.4299
EAR181x	h_c + nadh_tcosa_c + t3c11vaceACP_c --> nad_tcosa_c + octeACP_c	0	2.38593	0	0.105132	21.1081	0	0.984212	0	0.515054	15.9983
EAR181y	h_c + nadph_tcosa_c + t3c11vaceACP_c --> nadp_tcosa_c + octeACP_c	0	2.31872	0	0.105129	61.0697	0	0.915144	0	0.486832	64.4299
EAR40x	but2eACP_c + h_c + nadh_tcosa_c --> butACP_c + nad_tcosa_c	0	0.922568	0	0.312682	21.1081	0	0.53195	0	0.372859	15.9983
EAR40y	but2eACP_c + h_c + nadph_tcosa_c --> butACP_c + nadp_tcosa_c	0	0.912485	0	0.312484	61.0697	0	0.511686	0	0.362069	64.4299
EAR60x	h_c + nadh_tcosa_c + thex2eACP_c --> hexACP_c + nad_tcosa_c	0	0.922568	0	0.312682	21.1081	0	0.53195	0	0.372859	15.9983
EAR60y	h_c + nadph_tcosa_c + thex2eACP_c --> hexACP_c + nadp_tcosa_c	0	0.912485	0	0.312484	61.0697	0	0.511686	0	0.362069	64.4299
EAR80x	h_c + nadh_tcosa_c + toct2eACP_c --> nad_tcosa_c + ocACP_c	0	0.922568	0	0.312682	21.1081	0	0.53195	0	0.372859	15.9983
EAR80y	h_c + nadph_tcosa_c + toct2eACP_c --> nadp_tcosa_c + ocACP_c	0	0.912485	0	0.312484	61.0697	0	0.511686	0	0.362069	64.4299
EGMEACPR	egmeACP_c + h_c + nadph_tcosa_c --> gmeACP_c + nadp_tcosa_c	1.64e-06	1.68e-06	1.64e-06	1.65e-06	61.0697	6.4e-07	6.7e-07	6.4e-07	7e-07	64.4299
EPMEACPR	epmeACP_c + h_c + nadph_tcosa_c --> nadp_tcosa_c + pmeACP_c	1.64e-06	1.68e-06	1.64e-06	1.65e-06	61.0697	6.4e-07	6.7e-07	6.4e-07	7e-07	64.4299
FADRx2	fad_c + h_c + nadph_tcosa_c --> fadh2_c + nadp_tcosa_c	0	6.85956	0	0.756795	61.214	0	6.5204	0	1.44664	64.5742
FADRx	fad_c + h_c + nadh_tcosa_c --> fadh2_c + nad_tcosa_c	0	7.48315	0	0.767675	21.2525	0	13.0408	0	1.73597	16.1427
FALDH2_FWD	hmgth_c + nad_tcosa_c --> Sfglutth_c + h_c + nadh_tcosa_c	0	0	0	0	81.3228	0	0	0	0	81.1156
FALDH2_REV	Sfglutth_c + h_c + nadh_tcosa_c --> hmgth_c + nad_tcosa_c	0	0	0	0	-26.9078	0	0	0	0	-32.0177
FE3DCITR5	2.0 fe3dcit_c + nadph_tcosa_c --> 4.0 cit_c + 2.0 fe2_c + h_c + nadp_tcosa_c	0	0	0	0	124.407	0	0	0	0
FE3DHBZS3R	2.0 fe3dhbzs3_c + nadph_tcosa_c --> 2.0 23dhbzs3_c + 2.0 fe2_c + 3.0 h_c + nadp_tcosa_c	0	0	0	0	154.111	0	0	0	0	157.471
FEENTERR4	2.0 feenter_c + nadph_tcosa_c --> 2.0 enter_c + 2.0 fe2_c + h_c + nadp_tcosa_c	0	2.40997	0	0.337419	154.111	0	1.37116	0	0.964283	157.471
FLDR2	2.0 flxso_c + nadph_tcosa_c --> 2.0 flxr_c + h_c + nadp_tcosa_c	0.0019542	8.51111	0.0019542	0.620629	85.6186	0.00076687	4.66209	0.00076687	2.42534	88.9789
FLVR	h_c + nadph_tcosa_c + ribflv_c --> nadp_tcosa_c + rbflvrd_c	0	2.40997	0	0.337419	52.247	0	1.37116	0	0.964283	55.6072
FLVRx	h_c + nadh_tcosa_c + ribflv_c --> nad_tcosa_c + rbflvrd_c	0	2.50637	0	0.338013	12.2855	0	1.54256	0	1.08482	7.17567
FMNRx2	fmn_c + h_c + nadph_tcosa_c --> fmnh2_c + nadp_tcosa_c	0	2.40997	0	0.337419	65.8767	0	1.37116	0	0.964283	69.237
FMNRx	fmn_c + h_c + nadh_tcosa_c --> fmnh2_c + nad_tcosa_c	0	2.50637	0	0.338013	25.9152	0	1.54256	0	1.08482	20.8054
G3PD2_FWD	glyc3p_c + nadp_tcosa_c --> dhap_c + h_c + nadph_tcosa_c	0	16.1491	0	0	-3.92387	0	8.1058	0	0	-8.16067
G3PD2_REV	dhap_c + h_c + nadph_tcosa_c --> glyc3p_c + nadp_tcosa_c	0	15.7549	0	2.73117	68.1122	0	4.15767	0	2.93704	71.4725
G5SD	glu5p_c + h_c + nadph_tcosa_c --> glu5sa_c + nadp_tcosa_c + pi_c	0.180823	12.71	0.180823	2.1824	47.9283	0.0709586	4.184	0.0709586	2.96337	67.2196
G6PDH2r_FWD	g6p_c + nadp_tcosa_c --> 6pgl_c + h_c + nadph_tcosa_c	0	27.0624	6.26775	25.0273	25.4673	0	8.15043	0	7.49521	45.7794
G6PDH2r_REV	6pgl_c + h_c + nadph_tcosa_c --> g6p_c + nadp_tcosa_c	0	0	0	0	-7.96554	0	0	0	0	22.4851
GALCTLO	galctn__L_c + nad_tcosa_c --> h_c + nadh_tcosa_c + tagur_c	0	0	0	0	33.716	0	0	0	0	33.5088
GCALDD	gcald_c + h2o_c + nad_tcosa_c --> glyclt_c + 2.0 h_c + nadh_tcosa_c	0	0.00058502	0	0.00055258	115.808	0	0.00025058	0	0.00023876	115.601
GGGABADr_FWD	ggbutal_c + h2o_c + nadp_tcosa_c --> gg4abut_c + 2.0 h_c + nadph_tcosa_c	0	2.7243	0	0.109507	62.7294	0	0	0	0	83.0415
GGGABADr_REV	gg4abut_c + 2.0 h_c + nadph_tcosa_c --> ggbutal_c + h2o_c + nadp_tcosa_c	0	0	0	0	1.459	0	0	0	0	4.81923
GHBDHx_FWD	h_c + nadh_tcosa_c + sucsal_c --> ghb_c + nad_tcosa_c	0	0	0	0	2.05486	0	0	0	0	-3.05496
GHBDHx_REV	ghb_c + nad_tcosa_c --> h_c + nadh_tcosa_c + sucsal_c	0	0	0	0	52.3601	0	0	0	0	52.1529
GLTPD_FWD	galt1p_c + nad_tcosa_c --> h_c + nadh_tcosa_c + tag6p__D_c	0	0	0	0	35.9318	0	0	0	0	35.7245
GLTPD_REV	h_c + nadh_tcosa_c + tag6p__D_c --> galt1p_c + nad_tcosa_c	0	0	0	0	18.4832	0	0	0	0	13.3734
GLUDy_FWD	glu__L_c + h2o_c + nadp_tcosa_c --> akg_c + h_c + nadph_tcosa_c + nh4_c	0	8.67761	0	0	-7.96554	0	3.44199	0	1.61103	39.9492
GLUDy_REV	akg_c + h_c + nadph_tcosa_c + nh4_c --> glu__L_c + h2o_c + nadp_tcosa_c	0	54.1717	4.84135	15.3055	26.2559	0	15.0667	0	11.4048	48.6156
GLUSy	akg_c + gln__L_c + h_c + nadph_tcosa_c --> 2.0 glu__L_c + nadp_tcosa_c	0	15.6615	0	2.10929	56.5617	0	6.16957	0	4.33861	88.1378
GLUTRR	glutrna_c + h_c + nadph_tcosa_c --> glu1sa_c + nadp_tcosa_c + trnaglu_c	0.00291862	0.722988	0.00291862	0.102997	95.3158	0.00114533	0.846051	0.00114533	0.575637	98.6761
GLYCLTDx	glx_c + h_c + nadh_tcosa_c --> glyclt_c + nad_tcosa_c	0	20.882	0	2.81239	46.2113	0	4.93566	0	3.47089
GLYCLTDy	glx_c + h_c + nadph_tcosa_c --> glyclt_c + nadp_tcosa_c	0	15.6411	0	2.61744	86.6177	0	3.52547	0	2.47921
GLYCL	gly_c + nad_tcosa_c + thf_c --> co2_c + mlthf_c + nadh_tcosa_c + nh4_c	0	6.61445	0	0.43624	65.1633	0	1.90928	0	1.22706	75.0952
GMPR	gmp_c + 2.0 h_c + nadph_tcosa_c --> imp_c + nadp_tcosa_c + nh4_c	0	6.96067	0	0	-185.309	0	2.46783	0	0	-175.547
GND	6pgc_c + nadp_tcosa_c --> co2_c + nadph_tcosa_c + ru5p__D_c	0	27.0152	0	23.7529	36.9664	0	5.75324	0	5.29099	61.6597
GOFUCR	gdpofuc_c + h_c + nadph_tcosa_c --> gdpfuc_c + nadp_tcosa_c	0	0	0	0	41.314	0	0	0	0	44.6742
GTHOr_FWD	gthox_c + h_c + nadph_tcosa_c --> 2.0 gthrd_c + nadp_tcosa_c	0	8.7116	0	1.35278	92.1732	0	4.74076	0	2.50402	95.5335
GTHOr_REV	2.0 gthrd_c + nadp_tcosa_c --> gthox_c + h_c + nadph_tcosa_c	0	0	0	0	-3.43593	0	0	0	0	16.8762
HACD1_FWD	aacoa_c + h_c + nadh_tcosa_c --> 3hbcoa_c + nad_tcosa_c	0	0.822009	0	0	18.3821	0	6.28381	0	0	13.2723
HACD1_REV	3hbcoa_c + nad_tcosa_c --> aacoa_c + h_c + nadh_tcosa_c	0	0.63144	0	0	36.0329	0	0.241119	0	0	35.8256
HACD2_FWD	3ohcoa_c + h_c + nadh_tcosa_c --> 3hhcoa_c + nad_tcosa_c	0	0.822009	0	0	20.9276	0	6.28381	0	0	15.8177
HACD2_REV	3hhcoa_c + nad_tcosa_c --> 3ohcoa_c + h_c + nadh_tcosa_c	0	0.631458	0	0	33.4874	0	0.241119	0	0	33.2802
HACD3_FWD	3oocoa_c + h_c + nadh_tcosa_c --> 3hocoa_c + nad_tcosa_c	0	0.45243	0	0	21.1082	0	0.688893	0	0	15.9984
HACD3_REV	3hocoa_c + nad_tcosa_c --> 3oocoa_c + h_c + nadh_tcosa_c	0	0.631458	0	0	33.3068	0	0.417713	0	0.233016	33.0995
HACD4_FWD	3odcoa_c + h_c + nadh_tcosa_c --> 3hdcoa_c + nad_tcosa_c	0	0.45243	0	0	21.1082	0	0.688893	0	0	15.9984
HACD4_REV	3hdcoa_c + nad_tcosa_c --> 3odcoa_c + h_c + nadh_tcosa_c	0	1.36221	0	0	33.3068	0	0.664414	0	0.343756	33.0995
HACD5_FWD	3oddcoa_c + h_c + nadh_tcosa_c --> 3hddcoa_c + nad_tcosa_c	0	0.45243	0	0	21.1082	0	0.688893	0	0	15.9984
HACD5_REV	3hddcoa_c + nad_tcosa_c --> 3oddcoa_c + h_c + nadh_tcosa_c	0	2.12896	0	0	33.3068	0	0.891279	0	0.503179	33.0995
HACD6_FWD	3otdcoa_c + h_c + nadh_tcosa_c --> 3htdcoa_c + nad_tcosa_c	0	0.254337	0	0	21.1082	0	0.185032	0	0	15.9984
HACD6_REV	3htdcoa_c + nad_tcosa_c --> 3otdcoa_c + h_c + nadh_tcosa_c	0	2.16605	0	0.179288	33.3068	0	0.911189	0	0.522295	33.0995
HACD7_FWD	3ohdcoa_c + h_c + nadh_tcosa_c --> 3hhdcoa_c + nad_tcosa_c	0	0.243829	0	0	21.1082	0	0.104151	0	0	15.9984
HACD7_REV	3hhdcoa_c + nad_tcosa_c --> 3ohdcoa_c + h_c + nadh_tcosa_c	0	2.2804	0	0.286291	33.3068	0	0.957267	0	0.515054	33.0995
HACD8_FWD	3ohodcoa_c + h_c + nadh_tcosa_c --> 3hodcoa_c + nad_tcosa_c	0	0	0	0	21.1082	0	0	0	0	15.9984
HACD8_REV	3hodcoa_c + nad_tcosa_c --> 3ohodcoa_c + h_c + nadh_tcosa_c	0	2.38593	0	0.105132	33.3068	0	0.984212	0	0.515054	33.0995
HADPCOADH3_FWD	3hadpcoa_c + nad_tcosa_c --> h_c + nadh_tcosa_c + oxadpcoa_c	0	0	0	0	33.307	0	0	0	0	33.0997
HADPCOADH3_REV	h_c + nadh_tcosa_c + oxadpcoa_c --> 3hadpcoa_c + nad_tcosa_c	0	0	0	0	21.108	0	0	0	0	15.9982
HISTD	h2o_c + histd_c + 2.0 nad_tcosa_c --> 3.0 h_c + his__L_c + 2.0 nadh_tcosa_c	0.0774957	0.624623	0.0774957	0.153618	92.6565	0.0304109	0.551783	0.0304109	0.397054	92.242
HPYRRx	h_c + hpyr_c + nadh_tcosa_c --> glyc__R_c + nad_tcosa_c	0	1000	0	2.10929	33.6983	0	1000	0	0.826464	28.5884
HPYRRy	h_c + hpyr_c + nadph_tcosa_c --> glyc__R_c + nadp_tcosa_c	0	47.2211	0	36.6521	73.6598	0	12.3391	0	8.67722	77.02
HSDy_FWD	hom__L_c + nadp_tcosa_c --> aspsa_c + h_c + nadph_tcosa_c	0	0	0	0	-7.96554	0	0	0	0	-3.58447
HSDy_REV	aspsa_c + h_c + nadph_tcosa_c --> hom__L_c + nadp_tcosa_c	0.571068	5.37166	0.571068	2.16281	55.4283	0.224099	2.45612	0.757908	2.16912	68.247
HXAND	h2o_c + hxan_c + nad_tcosa_c --> h_c + nadh_tcosa_c + xan_c	0	3.79039	0	0.31446	33.6606	0	1.41439	0	0.343652	33.4534
ICDHyr_FWD	icit_c + nadp_tcosa_c --> akg_c + co2_c + nadph_tcosa_c	0.879507	11.8211	0.879507	9.77072	23.056	0.345137	2.58862	0.345137	1.92281	52.1303
ICDHyr_REV	akg_c + co2_c + nadph_tcosa_c --> icit_c + nadp_tcosa_c	0	0	0	0	-7.96554	0	0	0	0	-3.58447
IDOND2	5dglcn_c + h_c + nadph_tcosa_c --> idon__L_c + nadp_tcosa_c	0	47.2211	0	36.6521	61.0693	0	12.3391	0	8.67722	64.4295
IDOND_FWD	5dglcn_c + h_c + nadh_tcosa_c --> idon__L_c + nad_tcosa_c	0	0.680935	0	0.0980598	21.1078	0	1.76273	0	1.2396	15.998
IDOND_REV	idon__L_c + nad_tcosa_c --> 5dglcn_c + h_c + nadh_tcosa_c	0	47.2211	0	36.6521	33.3072	0	12.3391	0	8.67722	33.0999
IMPD	h2o_c + imp_c + nad_tcosa_c --> h_c + nadh_tcosa_c + xmp_c	0	7.15963	0	0.340988	27.9595	0	2.5459	0	0.353566	32.1359
IPDPS	h2mb4p_c + h_c + nadh_tcosa_c --> h2o_c + ipdp_c + nad_tcosa_c	0	0.00209493	0	0.00197325	63.5488	0	0.00089484	0	0.00085262	58.439
IPMD	3c2hmp_c + nad_tcosa_c --> 3c4mop_c + h_c + nadh_tcosa_c	0.368534	0.913283	0.368534	0.444999	13.2826	0.14462	1.90735	0.14462	1.38422	21.8375
KARA1_FWD	23dhmb_c + nadp_tcosa_c --> alac__S_c + h_c + nadph_tcosa_c	0	0	0	0	-7.96554	0	0	0	0	-3.58447
KARA1_REV	alac__S_c + h_c + nadph_tcosa_c --> 23dhmb_c + nadp_tcosa_c	0.715232	1.39617	0.715232	0.810813	61.0694	0.280672	3.36546	0.280672	2.44998	64.4296
KARA2_FWD	2ahbut_c + h_c + nadph_tcosa_c --> 23dhmp_c + nadp_tcosa_c	0.237653	0.727075	0.237653	0.306813	61.0694	0.0932598	1.32717	0.0932598	0.960982	64.4296
KARA2_REV	23dhmp_c + nadp_tcosa_c --> 2ahbut_c + h_c + nadph_tcosa_c	0	0	0	0	-7.96554	0	0	0	0	-3.58447
LALDO2x	h_c + mthgxl_c + nadh_tcosa_c --> lald__D_c + nad_tcosa_c	0	0.935087	0	0.13776	19.4652	0	3.52547	0	2.47921	14.3554
LALDO3	h_c + mthgxl_c + nadph_tcosa_c --> lald__L_c + nadp_tcosa_c	0	4.97716	0	1.13422	53.6364	0	3.52547	0	2.47921	56.9966
LCADi	h2o_c + lald__L_c + nad_tcosa_c --> 2.0 h_c + lac__L_c + nadh_tcosa_c	0	4.97716	0	1.13422	101.268	0	2.24348	0	1.57768	101.061
LCARS_FWD	h_c + lald__L_c + nadh_tcosa_c --> 12ppd__S_c + nad_tcosa_c	0	0.935087	0	0.13776	28.8996	0	3.52547	0	2.47921	23.7898
LCARS_REV	12ppd__S_c + nad_tcosa_c --> h_c + lald__L_c + nadh_tcosa_c	0	47.2211	0	36.6521	25.5153	0	12.3391	0	8.67722	25.3081
LCARSyi	h_c + lald__L_c + nadph_tcosa_c --> 12ppd__S_c + nadp_tcosa_c	0	47.2211	0	36.6521	68.8611	0	12.3391	0	8.67722	72.2214
LIPOS	4fe4s_c + 2.0 amet_c + h_c + nad_tcosa_c + octapb_c --> 2fe2s_c + 2.0 dad_5_c + 2.0 fe2_c + lipopb_c + 2.0 met__L_c + nadh_tcosa_c	0	0	0	0	243.938	0	0	0	0	243.731
LSERDHr_FWD	nadp_tcosa_c + ser__L_c --> 2amsa_c + h_c + nadph_tcosa_c	0	10.5956	0	0	5.35301	0	4.11305	0	1.33496	25.6652
LSERDHr_REV	2amsa_c + h_c + nadph_tcosa_c --> nadp_tcosa_c + ser__L_c	0	0	0	0	58.8353	0	0	0	0	62.1956
M1PD_FWD	mnl1p_c + nad_tcosa_c --> f6p_c + h_c + nadh_tcosa_c	0	0	0	0	37.5719	0	0	0	0	36.8703
M1PD_REV	f6p_c + h_c + nadh_tcosa_c --> mnl1p_c + nad_tcosa_c	0	0	0	0	16.8431	0	0	0	0	1.0432
MALDDH	mal__D_c + nad_tcosa_c --> co2_c + nadh_tcosa_c + pyr_c	0	0	0	0	63.4927	0	0	0	0	55.293
MANAO_FWD	mana_c + nad_tcosa_c --> fruur_c + h_c + nadh_tcosa_c	0	0	0	0	35.4083	0	0	0	0	35.2011
MANAO_REV	fruur_c + h_c + nadh_tcosa_c --> mana_c + nad_tcosa_c	0	0	0	0	19.0067	0	0	0	0	13.8969
ME2	mal__L_c + nadp_tcosa_c --> co2_c + nadph_tcosa_c + pyr_c	0	15.245	0	2.10929	35.1588	0	8.15043	0	7.49521	53.5314
MOADSUx	iscssh_c + moadamp_c + nadh_tcosa_c --> amp_c + iscs_c + moadcosh_c + nad_tcosa_c	0	0	0	0	79.9032	0	0	0	0	74.7934
MSAR	h_c + msa_c + nadph_tcosa_c --> 3hpp_c + nadp_tcosa_c	0	0.792988	0	0	65.8581	0	0	0	0	69.2183
MTHFD_FWD	mlthf_c + nadp_tcosa_c --> methf_c + nadph_tcosa_c	0	13.9486	0	0.831913	13.332	0	4.10101	0	0.975481	33.6441
MTHFD_REV	methf_c + nadph_tcosa_c --> mlthf_c + nadp_tcosa_c	0	3.05808	0	0.742024	50.8564	0	1.86236	0	1.58653	54.2166
MTHFR2	2.0 h_c + mlthf_c + nadh_tcosa_c --> 5mthf_c + nad_tcosa_c	0.126266	0.529134	0.126266	0.187028	45.9495	0.0495492	0.623463	0.0495492
NADDP	h2o_c + nad_tcosa_c --> amp_c + 2.0 h_c + nmn_c	0	7.83076	0	1.05465	98.9167	0	3.08478	0	2.16931	98.9167
NADH10	h_c + mqn8_c + nadh_tcosa_c --> mql8_c + nad_tcosa_c	0	20.882	0	2.81239	29.3459	0	4.93566	0	3.47089	24.236
NADH18pp	2dmmq8_c + 4.0 h_c + nadh_tcosa_c --> 2dmmql8_c + 3.0 h_p + nad_tcosa_c	0	49.082	0	0	-0.189745	0	12.3391	0	0	-5.29956
NADH5	h_c + nadh_tcosa_c + q8_c --> nad_tcosa_c + q8h2_c	0	20.882	0	2.81239	124.147	0	0	0	0	132.137
NADH9	2dmmq8_c + h_c + nadh_tcosa_c --> 2dmmql8_c + nad_tcosa_c	0	20.882	0	2.81239	51.7859	0	4.93566	0	3.47089	46.6761
NADHHR	h2o_c + nadh_tcosa_c --> nadhx__R_c	0	15.6615	0	0	-10.0149	0	6.16957	0	0	-15.1247
NADHHS	h2o_c + nadh_tcosa_c --> nadhx__S_c	0	15.6615	0	0	-10.0149	0	6.16957	0	0	-15.1247
NADHPO	h2o2_c + h_c + nadh_tcosa_c --> 2.0 h2o_c + nad_tcosa_c	0	5.6951	0	0.767016	292.513	0	0	0	0
NADHXD	adp_c + nadhx__S_c --> amp_c + h_c + nadh_tcosa_c + pi_c	0	15.6615	0	0	38.9625	0	6.16957	0	0	54.2742
NADN	h2o_c + nad_tcosa_c --> adprib_c + h_c + ncam_c	0	2.23736	0	0.301328	96.652	0	0.881367	0	0.619802	96.652
NADPHHR	h2o_c + nadph_tcosa_c --> nadphx__R_c	0	15.6615	0	2.05117	9.21695	0	6.16957	0	4.33861	9.21695
NADPHHS	h2o_c + nadph_tcosa_c --> nadphx__S_c	0	15.6615	0	0	9.21695	0	6.16957	0	4.33861	9.21695
NADPHQR2	h_c + nadph_tcosa_c + q8_c --> nadp_tcosa_c + q8h2_c	0	15.6411	0	2.61744	164.108	0	0	0	0	180.568
NADPHQR3	h_c + mqn8_c + nadph_tcosa_c --> mql8_c + nadp_tcosa_c	0	15.6411	0	2.61744	69.3074	0	3.52547	0	2.47921	72.6676
NADPHQR4	2dmmq8_c + h_c + nadph_tcosa_c --> 2dmmql8_c + nadp_tcosa_c	0	15.6411	0	2.61744	91.7474	0	3.52547	0	2.47921	95.1077
NADPHXD	adp_c + nadphx__S_c --> amp_c + h_c + nadph_tcosa_c + pi_c	0	15.6615	0	2.05117	32.8643	0	6.16957	0	4.33861	54.2742
NADS1	atp_c + dnad_c + nh4_c --> amp_c + h_c + nad_tcosa_c + ppi_c	0.0018634	3.91724	0.0018634	0.529187	78.871	0.00073124	1.54312	0.00073124	1.08538	73.7612
NHFRBO	h_c + nadh_tcosa_c + 2.0 no_c --> h2o_c + n2o_c + nad_tcosa_c	0	0	0	0	281.714	0	0	0	0	276.604
NMNAT	atp_c + h_c + nmn_c --> nad_tcosa_c + ppi_c	0	7.83076	0	1.05465	33.5768	0	3.08478	0	2.16931	28.467
NODOx	nadh_tcosa_c + 2.0 no_c + 2.0 o2_c --> h_c + nad_tcosa_c + 2.0 no3_c	0	0	0	0	501.622	0	0	0	0	496.513
NODOy	nadph_tcosa_c + 2.0 no_c + 2.0 o2_c --> h_c + nadp_tcosa_c + 2.0 no3_c	0	0	0	0	541.584	0	0	0	0	544.944
NTRIR2x	5.0 h_c + 3.0 nadh_tcosa_c + no2_c --> 2.0 h2o_c + 3.0 nad_tcosa_c + nh4_c	0	0	0	0	339.832	0	0	0	0	330.761
OGMEACPR	h_c + nadph_tcosa_c + ogmeACP_c --> hgmeACP_c + nadp_tcosa_c	1.64e-06	1.68e-06	1.64e-06	1.65e-06	61.0697	6.4e-07	6.7e-07	6.4e-07	7e-07	64.4299
OMMBLHX3	2ommbl_c + 2.0 atp_c + 3.0 h2o_c + nad_tcosa_c --> 2omhmbl_c + 2.0 adp_c + 3.0 h_c + nadh_tcosa_c + 2.0 pi_c	0	0	0	0	160.651	0	0	0	0	183.544
OMMBLHXy	2ommbl_c + h_c + nadph_tcosa_c + o2_c --> 2omhmbl_c + h2o_c + nadp_tcosa_c	0	0	0	0	475.451	0	0	0	0	478.812
OMPHHXy	2omph_c + h_c + nadph_tcosa_c + o2_c --> 2ombzl_c + h2o_c + nadp_tcosa_c	0	0	0	0	475.454	0	0	0	0	478.814
OPHHX3	2oph_c + 2.0 atp_c + 3.0 h2o_c + nad_tcosa_c --> 2ohph_c + 2.0 adp_c + 3.0 h_c + nadh_tcosa_c + 2.0 pi_c	0	0.00019132	0	0.00018419	160.674	7.158e-05	8.339e-05	7.158e-05	7.959e-05	183.567
OPHHXy	2oph_c + h_c + nadph_tcosa_c + o2_c --> 2ohph_c + h2o_c + nadp_tcosa_c	0	0.00018905	0	0.00018412	475.474	0	0	0	0	478.835
OPMEACPR	h_c + nadph_tcosa_c + opmeACP_c --> hpmeACP_c + nadp_tcosa_c	1.64e-06	1.68e-06	1.64e-06	1.65e-06	61.0697	6.4e-07	6.7e-07	6.4e-07	7e-07	64.4299
OXCOAHDH	2oxpaccoa_c + 2.0 h2o_c + nadp_tcosa_c --> 3oxdhscoa_c + 2.0 h_c + nadph_tcosa_c	0	0	0	0	35.3172	0	0	0	0	55.6294
P5CD	1pyr5c_c + 2.0 h2o_c + nad_tcosa_c --> glu__L_c + h_c + nadh_tcosa_c	0	12.5292	0	2.00157	44.8223	0	4.11305	0	2.89241	53.8315
P5CR	1pyr5c_c + 2.0 h_c + nadph_tcosa_c --> nadp_tcosa_c + pro__L_c	0.180823	15.822	0.180823	2.79827	60.659	0.0709586	1.71618	0.0709586	1.22792	64.0193
PACCOAE	h_c + nadph_tcosa_c + o2_c + phaccoa_c --> h2o_c + nadp_tcosa_c + rephaccoa_c	0	0	0	0	51.3725	0	0	0	0	54.7327
PCNO_FWD	nadp_tcosa_c + ppcoa_c --> h_c + nadph_tcosa_c + prpncoa_c	0	0	0	0	-38.9378	0	0	0	0	-18.6256
PCNO_REV	h_c + nadph_tcosa_c + prpncoa_c --> nadp_tcosa_c + ppcoa_c	0	0	0	0	103.126	0	0	0	0	106.486
PDX5PO2	nad_tcosa_c + pdx5p_c --> h_c + nadh_tcosa_c + pydx5p_c	0	0.00019132	0	0.00018413	33.9225	7.158e-05	8.339e-05	7.158e-05	7.959e-05	33.7153
PDX5PS	dxyl5p_c + nad_tcosa_c + phthr_c --> co2_c + 2.0 h2o_c + h_c + nadh_tcosa_c + pdx5p_c + pi_c	0.00018241	0.00019501	0.00018241	0.00018416	316.282	7.158e-05	8.339e-05		7.668e-05	331.665
PERD_FWD	4per_c + nad_tcosa_c --> h_c + nadh_tcosa_c + ohpb_c	0	0.0001935	0	0.00018419	33.2963	0	8.353e-05	0	7.959e-05	33.089
PERD_REV	h_c + nadh_tcosa_c + ohpb_c --> 4per_c + nad_tcosa_c	0	0.0003911	0	0	21.1187	0	0.00016706	0	0	16.0089
PGCD	3pg_c + nad_tcosa_c --> 3php_c + h_c + nadh_tcosa_c	0	17.0675	0	2.75038	16.4213	0	6.70359	0	0	1.5735
POAACR	nadh_tcosa_c + poaac_c --> 3amac_c + h2o_c + nad_tcosa_c	0	0.792988	0	0	527.372	0	0	0	0	522.262
PPDOy	h_c + lald__D_c + nadph_tcosa_c --> 12ppd__R_c + nadp_tcosa_c	0	0.935087	0	0.13776	63.0708	0	3.52547	0	2.47921	66.431
PPND	nad_tcosa_c + pphn_c --> 34hpp_c + co2_c + nadh_tcosa_c	0.112981	0.497313	0.112981	0.1659	93.7461	0.0443362	0.849063	0.0443362	0.610242	93.5389
PPPNDO	h_c + nadh_tcosa_c + o2_c + pppn_c --> cechddd_c + nad_tcosa_c	0	0	0	0	362.777	0	0	0	0	357.667
PYROX	h_c + nadh_tcosa_c + o2_c + ura_c --> nad_tcosa_c + uracp_c	0	0.792988	0	0	-245.933	0	0	0	0	-251.043
QUINDH	nad_tcosa_c + quin_c --> 3dhq_c + 2.0 h_c + nadh_tcosa_c	0	0	0	0	64.7879	0	0	0	0	67.256
QUINDHyi	nadp_tcosa_c + quin_c --> 3dhq_c + 2.0 h_c + nadph_tcosa_c	0	0	0	0	34.5997	0	0	0	0	47.733
SBTPD_FWD	nad_tcosa_c + sbt6p_c --> f6p_c + h_c + nadh_tcosa_c	0	0	0	0	33.1141	0	0	0	0	32.4126
SBTPD_REV	f6p_c + h_c + nadh_tcosa_c --> nad_tcosa_c + sbt6p_c	0	0	0	0	21.3009	0	0	0	0	5.50099
SELGTHR2	dgslnt_c + h_c + nadph_tcosa_c --> gslnt_c + gthrd_c + nadp_tcosa_c	0	0	0	0	95.3158	0	0	0	0	98.6761
SELGTHR3	gslnt_c + nadph_tcosa_c --> gthrd_c + nadp_tcosa_c + seln_c	0	0	0	0	95.3158	0	0	0	0	98.6761
SGSAD	h2o_c + nad_tcosa_c + sucgsa_c --> 2.0 h_c + nadh_tcosa_c + sucglu_c	0	2.40946	0	0.261744	96.215	0	0.881367	0	0.619802	96.0077
SHCHD2	dscl_c + nad_tcosa_c --> h_c + nadh_tcosa_c + scl_c	0.00018241	0.00019504	0.00018241	0.00018418	149.098	7.158e-05	8.17e-05	7.158e-05	7.959e-05	148.891
SHK3Dr_FWD	3dhsk_c + h_c + nadph_tcosa_c --> nadp_tcosa_c + skm_c	0.311755	0.696087	0.311755	0.364674	49.3007	0.122339	0.983209	0.122339	0.727727	55.3363
SHK3Dr_REV	nadp_tcosa_c + skm_c --> 3dhsk_c + h_c + nadph_tcosa_c	0	0	0	0	-7.96554	0	0	0	0	-3.58447
SSALx	h2o_c + nad_tcosa_c + sucsal_c --> 2.0 h_c + nadh_tcosa_c + succ_c	0	9.19097	0	0.45415	91.4178	0	1.64522	0	1.15696	91.2106
SSALy	h2o_c + nadp_tcosa_c + sucsal_c --> 2.0 h_c + nadph_tcosa_c + succ_c	0	9.77471	0	0.45415	61.2297	0	1.89833	0	1.33496	81.5419
SULR	5.0 h_c + 3.0 nadph_tcosa_c + so3_c --> 3.0 h2o_c + h2s_c + 3.0 nadp_tcosa_c	0.20244	1.53534	0.20244	0.395774	196.946	0.0794417	1.72466	0.0794417	1.2364	207.027
TAGURr_FWD	altrn_c + nad_tcosa_c --> h_c + nadh_tcosa_c + tagur_c	0	0	0	0	33.716	0	0	0	0	33.5088
TAGURr_REV	h_c + nadh_tcosa_c + tagur_c --> altrn_c + nad_tcosa_c	0	0	0	0	20.6989	0	0	0	0	15.5891
TDPDRR	dtdp4d6dm_c + h_c + nadph_tcosa_c --> dtdprmn_c + nadp_tcosa_c	0	0.0123222	0	0	41.3111	0	0.0310159	0	0	44.6713
THRD	nad_tcosa_c + thr__L_c --> 2aobut_c + h_c + nadh_tcosa_c	0	4.80059	0	1.59174	26.7958	0	2.23202	0	1.94502	26.5885
THZPSN3	atp_c + dhgly_c + dxyl5p_c + h_c + iscssh_c + nadph_tcosa_c --> 4mpetz_c + amp_c + co2_c + 2.0 h2o_c + iscs_c + nadp_tcosa_c + ppi_c	0.00018241	0.00019133	0.00018241	0.00018377	168.963	7.158e-05	7.362e-05	7.158e-05	7.959e-05	172.323
TRDR	h_c + nadph_tcosa_c + trdox_c --> nadp_tcosa_c + trdrd_c	0	8.7116	0	1.35278	53.186	0	4.74076	0	2.50402	56.5462
TRSARr_FWD	2h3oppan_c + h_c + nadh_tcosa_c --> glyc__R_c + nad_tcosa_c	0	15.6611	0	2.10929	35.2766	0	6.16957	0	0.826464	30.1668
TRSARr_REV	glyc__R_c + nad_tcosa_c --> 2h3oppan_c + h_c + nadh_tcosa_c	0	1000	0	36.6518	19.1384	0	1000	0	8.67722	18.9312
TYRL	amet_c + nadph_tcosa_c + tyr__L_c --> 4crsol_c + dad_5_c + dhgly_c + h_c + met__L_c + nadp_tcosa_c	0.00018241	0.251773	0.00018241	0.0346199	206.473	7.158e-05	0.470134	7.158e-05	0.30723	209.833
UACMAMO	h2o_c + 2.0 nad_tcosa_c + uacmam_c --> 3.0 h_c + 2.0 nadh_tcosa_c + uacmamu_c	0	0.0492888	0	0	104.413	0	0.124063	0	0	103.998
UAPGR	h_c + nadph_tcosa_c + uaccg_c --> nadp_tcosa_c + uamr_c	0.0227306	1.3846	0.0227306	0.202245	95.9133	0.00891995	0.53399	0.00891995	0.370471	104.23
UDPGDC	nad_tcosa_c + udpglcur_c --> co2_c + nadh_tcosa_c + udpLa4o_c	0	0	0	0	93.8276	0	0	0	0	93.6203
UDPGD	h2o_c + 2.0 nad_tcosa_c + udpg_c --> 3.0 h_c + 2.0 nadh_tcosa_c + udpglcur_c	0	0	0	0	103.467	0	0	0	0	103.053
URDGLYCD	nad_tcosa_c + urdglyc_c --> h_c + nadh_tcosa_c + oxur_c	0	1.08972	0	0.139127	60.5453	0	0	0	0	60.338
XAND	h2o_c + nad_tcosa_c + xan_c --> h_c + nadh_tcosa_c + urate_c	0	1.29193	0	0.142028	74.8098	0	0	0	0	74.6026

## Sheet: B_SubMDF_FVAs
For a selected (high) growth rate (aerobic/anaerobic): Comparison of flux ranges from (loopless) Flux Variability Analysis (FVA) and Thermodynamic Flux Variability Analysis (TFVA)												LEGEND:
and the maximal achievable driving force for all reactions of the central carbon metabolism or with NAD(P)(H)-dependency (all under the given SubMDF for this growth rate)												Blocked in model
(wild-type NAD(P)(H) specificity; standard concentration ranges for metabolites are used)												Can always run
												Blocked in TFVA only
												Blocked already in FVA
		Wild-type, aerobic, µ=0.818					Wild-type, anaerobic, µ=0.321					Essential in TFVA only
		SubMDF:	23.496		(Min MDF = 0.1)		SubMDF:	10.553		(Min MDF = 0.1)		Essential already in FVA
Reaction ID	Reaction string	min FVA	max FVA	min TFVA	max TFVA	max df	min FVA	max FVA	min TFVA	max TFVA	max df	Bold text: Reaction is bottleneck under at least one condition
ACALD_FWD	acald_c + coa_c + nad_tcosa_c --> accoa_c + h_c + nadh_tcosa_c	0	47.2211	0	1.45131	58.4659	0	0	0	0	-10.5534
ACALD_REV	accoa_c + h_c + nadh_tcosa_c --> acald_c + coa_c + nad_tcosa_c	0	16.2628	0	0	0.520954	5.08778	29.7661	5.62212	27.0963	10.5534
ACKr_FWD	ac_c + atp_c --> actp_c + adp_c	0	16.739	0.263875	0.900934	34.0126	0	0	0	0	-0.1
ACKr_REV	actp_c + adp_c --> ac_c + atp_c	0	15.1853	0	0	-0.1	4.44894	24.0185	7.38554	24.0172	23.599
ACONTa_FWD	cit_c --> acon_C_c + h2o_c	0.879507	15.2487	9.76071	10.0074	0.776312	0.345137	2.69545	0.345137	2.33944	14.755
ACONTa_REV	acon_C_c + h2o_c --> cit_c	0	0	0	0	-0.1	0	0	0	0	-0.1
ACONTb_FWD	acon_C_c + h2o_c --> icit_c	0.879507	15.2487	9.76071	10.0076	0.776312	0.345137	2.69545	0.345137	2.33944	15.8311
ACONTb_REV	icit_c --> acon_C_c + h2o_c	0	0	0	0	-0.1	0	0	0	0	-0.1
ADK1_FWD	amp_c + atp_c --> 2.0 adp_c	0	1000	0	2.8055	43.2948	0	1000	0	6.33932	48.9528
ADK1_REV	2.0 adp_c --> amp_c + atp_c	0	1000	0	0	-20.5397	0	1000	0	0	-5.10924
AKGDH	akg_c + coa_c + nad_tcosa_c --> co2_c + nadh_tcosa_c + succoa_c	0	10.9416	8.62594	9.08496	44.8851	0	2.24348	0	1.90352	67.5276
ALCD2x_FWD	etoh_c + nad_tcosa_c --> acald_c + h_c + nadh_tcosa_c	0	0	0	0	30.8639	0	0	0	0	-10.5534
ALCD2x_REV	acald_c + h_c + nadh_tcosa_c --> etoh_c + nad_tcosa_c	0	1.42377	0	0	18.234	5.08778	29.7661	6.156	27.0963	10.5534
ATPM	atp_c + h2o_c --> adp_c + h_c + pi_c	6.86	22.5215	6.86	7.07235	63.6341	6.86	13.0296	6.86	12.095	69.4009
ATPS4rpp_FWD	adp_c + 4.0 h_p + pi_c --> atp_c + h2o_c + 3.0 h_c	62	85.5464	74.8745	75.2989	6.34314	0	0	0	0	-0.1
ATPS4rpp_REV	atp_c + h2o_c + 3.0 h_c --> adp_c + 4.0 h_p + pi_c	0	0	0	0	-5.66682	4.50058	18.1603	5.56888	17.8928	0.1
CS	accoa_c + h2o_c + oaa_c --> cit_c + coa_c + h_c	0.879507	23.7173	9.76071	10.1423	52.4556	0.345137	6.51471	0.345137	5.58018	78.9827
CYTBO3_4pp	4.0 h_c + 0.5 o2_c + q8h2_c --> h2o_c + 4.0 h_p + q8_c	18.0287	49.3549	48.9279	49.3549	43.9637	0	0	0	0	43.9637
EDA	2ddg6p_c --> g3p_c + pyr_c	0	12.017	0	0.121344	22.1426	0	8.15043	0	8.01679	19.383
EDD	6pgc_c --> 2ddg6p_c + h2o_c	0	12.017	0	0.121344	67.4782	0	8.15043	0	8.01679	67.4782
ENO_FWD	2pg_c --> h2o_c + pep_c	2.44801	23.3503	17.8623	18.1089	3.95961	30.5432	40.2236	31.211	40.2246	3.95961
ENO_REV	h2o_c + pep_c --> 2pg_c	0	0	0	0	-0.1	0	0	0	0	-0.1
F6PA_FWD	f6p_c --> dha_c + g3p_c	0	18.299	0	0.849411	17.6254	0	24.1862	0	23.4382	24.1546
F6PA_REV	dha_c + g3p_c --> f6p_c	0	15.6615	0	0.212353	21.8428	0	6.16957	0	5.23469	22.7861
FBA_FWD	fdp_c --> dhap_c + g3p_c	0	24.4687	0	0	-7.99531	0	25.8902	0	0	-9.34794
FBA_REV	dhap_c + g3p_c --> fdp_c	0	15.6615	0	0.212353	33.8969	0	6.16957	0	5.23504	33.8969
FBP	fdp_c + h2o_c --> f6p_c + pi_c	0	15.6615	0	0.212353	39.674	0	6.16957	0	5.23504	55.7622
FHL_FWD	for_c + h_c --> co2_c + h2_c	0	0	0	0	27.2513	0	0	0	0	30.0589
FHL_REV	co2_c + h2_c --> for_c + h_c	0	0	0	0	23.7787	0	0	0	0	39.08
FRD2	fum_c + mql8_c --> mqn8_c + succ_c	0	49.3544	0	1.77702	83.4345	0	12.4461	0	4.29469	83.4345
FUM_FWD	fum_c + h2o_c --> mal__L_c	0.336939	48.0741	9.73421	9.98508	3.42787	0	12.5668	0	10.6977	27.9768
FUM_REV	mal__L_c --> fum_c + h2o_c	0	0	0	0	-0.1	0	12.1115	0	3.96042	21.1211
G3PD5	glyc3p_c + q8_c --> dhap_c + q8h2_c	0	15.6411	0	0.169882	129.087	0	0	0	0	133.645
GAPD_FWD	g3p_c + nad_tcosa_c + pi_c --> 13dpg_c + h_c + nadh_tcosa_c	6.01503	18.0325	17.8623	18.032	23.4964	31.0772	39.2277	31.2107	39.2275	10.5534
GAPD_REV	13dpg_c + h_c + nadh_tcosa_c --> g3p_c + nad_tcosa_c + pi_c	0	0	0	0	-23.4964	0	0	0	0	-10.5534
GLCptspp	glc__D_p + pep_c --> g6p_c + pyr_c	0	10	3.89815	5.17199	115.678	0	20	0	20	123.901
GLCt2pp	glc__D_p + h_p --> glc__D_c + h_c	0	10	4.57467	6.10185	124.549	0	20	0	20	124.549
GLYCDx	glyc_c + nad_tcosa_c --> dha_c + h_c + nadh_tcosa_c	0	15.6615	0	0.141202	28.0429	0	6.16957	0	5.23504	20.8667
GLYK	atp_c + glyc_c --> adp_c + glyc3p_c + h_c	0	16.2628	0	0.269215	64.7146	0	8.15043	0	5.257	64.7146
GLYOX3	h2o_c + mthgxl_c --> h_c + lac__D_c	0	7.29984	0	0.094379	82.0349	0	3.08478	0	2.61752	82.0349
HEX1	atp_c + glc__D_c --> adp_c + g6p_c + h_c	0	23.1615	0	6.10185	58.1327	0	21.1696	0	20.2347	68.4388
ICL	icit_c --> glx_c + succ_c	0	14.0801	0	0.212353	40.462	0	2.35031	0	1.99417	40.462
LDH_D_FWD	lac__D_c + nad_tcosa_c --> h_c + nadh_tcosa_c + pyr_c	0	7.29984	0	0.094379	26.191	0	3.08478	0	2.61734	16.9314
LDH_D_REV	h_c + nadh_tcosa_c + pyr_c --> lac__D_c + nad_tcosa_c	0	20.882	0	0	-0.965747	0	24.6783	0	20.9402	27.6585
MALS	accoa_c + glx_c + h2o_c --> coa_c + h_c + mal__L_c	0	9.53203	0	0.2129	50.0054	0	2.05652	0	1.745	87.1028
MDH_FWD	mal__L_c + nad_tcosa_c --> h_c + nadh_tcosa_c + oaa_c	0	48.0741	0	0	16.0826	0	12.5668	0	10.6977	15.3579
MDH_REV	h_c + nadh_tcosa_c + oaa_c --> mal__L_c + nad_tcosa_c	0	12.8645	0	0	2.0148	0	12.1115	0	9.26113	33.74
ME1	mal__L_c + nad_tcosa_c --> co2_c + nadh_tcosa_c + pyr_c	0	13.1342	0	0.424706	61.1526	0	6.16957	0	5.23469	59.7156
MGSA	dhap_c --> mthgxl_c + pi_c	0	7.2992	0	0.094379	96.5971	0	4.93566	0	4.18775	110.079
NADH16pp	4.0 h_c + nadh_tcosa_c + q8_c --> 3.0 h_p + nad_tcosa_c + q8h2_c	0	49.082	38.4431	39.3742	74.7197	0	0	0	0	87.1302
NADH17pp	4.0 h_c + mqn8_c + nadh_tcosa_c --> 3.0 h_p + mql8_c + nad_tcosa_c	0	49.082	0	0	-27.9469	0	12.3391	0	0	-20.7707
NADTRHD	nad_tcosa_c + nadph_tcosa_c --> nadh_tcosa_c + nadp_tcosa_c	0	47.2211	0	0.424706	37.6562	0	12.3391	0	10.4694	41.4626
PDH	coa_c + nad_tcosa_c + pyr_c --> accoa_c + co2_c + nadh_tcosa_c	0	19.8423	9.37575	10.0115	76.4624	0	24.6783	0	20.9387	51.7397
PFK	atp_c + f6p_c --> adp_c + fdp_c + h_c	0	24.4687	0	0.212353	64.684	0	25.8902	0	5.23469	71.8896
PFL	coa_c + pyr_c --> accoa_c + for_c	0	18.399	1.38419	1.87424	38.9377	11.7803	36.4585	15.5183	36.4585	20.141
PGI_FWD	g6p_c --> f6p_c	0	25.0603	3.89815	10.2124	14.3429	0	26.1696	0	25.235	16.9491
PGI_REV	f6p_c --> g6p_c	0	27.188	0	0	-0.1	0	2.57093	0	0.564108	31.6545
PGK_FWD	3pg_c + atp_c --> 13dpg_c + adp_c	0	0	0	0	-0.1	0	0	0	0	-0.1
PGK_REV	13dpg_c + adp_c --> 3pg_c + atp_c	6.01503	18.0325	17.8623	18.032	0.1	31.0772	39.2277	31.211	39.2274	0.1
PGL	6pgl_c + h2o_c --> 6pgc_c + h_c	0	27.0624	0	0	50.0931	0	8.15043	0	8.01643	50.0931
PGM_FWD	2pg_c --> 3pg_c	0	0	0	0	-0.1	0	0	0	0	-0.1
PGM_REV	3pg_c --> 2pg_c	0.363719	23.3503	17.8623	18.109	0.1	30.5432	40.2248	31.211	40.2247	0.1
POX	h2o_c + pyr_c + q8_c --> ac_c + co2_c + q8h2_c	0	8.94944	0	0.121344	249.948	0	0	0	0	283.945
PPC	co2_c + h2o_c + pep_c --> h_c + oaa_c + pi_c	0	18.6842	12.1825	13.0297	20.5162	0.600326	13.3965	1.20336	9.60764	59.7846
PPCK	atp_c + oaa_c --> adp_c + co2_c + pep_c	0	15.6615	0	0.212353	63.5341	0	6.16957	0	5.23504	69.3009
PPS	atp_c + h2o_c + pyr_c --> amp_c + 2.0 h_c + pep_c + pi_c	0	15.6615	0	0.283137	43.0697	0	6.16957	0	5.23504	77.9998
PTAr_FWD	accoa_c + pi_c --> actp_c + coa_c	0	15.1853	0	0	-0.1	4.44894	24.0185	7.38626	24.0181	23.599
PTAr_REV	actp_c + coa_c --> accoa_c + pi_c	0	16.739	0.263875	0.900934	33.8616	0	0	0	0	-0.1
PYK	adp_c + h_c + pep_c --> atp_c + pyr_c	0	27.5511	0	0.849411	4.56057	0	38.5398	0	37.6048	10.1924
RPE_FWD	ru5p__D_c --> xu5p__D_c	0	17.3756	0	0	-0.1	0	3.58641	0	3.52348	27.943
RPE_REV	xu5p__D_c --> ru5p__D_c	0	5.73599	0.295786	0.695302	21.1549	0	3.33387	0	2.8665	21.1549
RPI_FWD	r5p_c --> ru5p__D_c	0	0	0	0	-0.1	0	0	0	0	-0.1
RPI_REV	ru5p__D_c --> r5p_c	0.585098	10.5031	0.601819	0.771551	25.5113	0.172453	3.78535	0.183606	3.36685	29.0053
SUCCt1pp_FWD	succ_p --> succ_c	0	1000	0	1000	124.549	0	1000	0	1000	124.549
SUCCt1pp_REV	succ_c --> succ_p	0	1000	0	1000	121.389	0	1000	0	1000	124.549
SUCCt2_2pp	2.0 h_p + succ_p --> 2.0 h_c + succ_c	0	31.323	0	0.424706	124.549	0	12.3391	0	10.4694	124.549
SUCCt2_3pp	3.0 h_p + succ_p --> 3.0 h_c + succ_c	0	20.882	0	0.283137	124.549	0	8.22609	0	6.97958	124.549
SUCDi	q8_c + succ_c --> fum_c + q8h2_c	0	49.3549	8.88156	10.8281	93.0465	0	0	0	0	122.473
SUCOAS_FWD	atp_c + coa_c + succ_c --> adp_c + pi_c + succoa_c	0	7.5138	0	0	-0.1	0	3.2533	0	2.78603	31.1416
SUCOAS_REV	adp_c + pi_c + succoa_c --> atp_c + coa_c + succ_c	0	1000	8.19653	1000	21.4887	0	1000	0	1000	16.0942
TALA_FWD	g3p_c + s7p_c --> e4p_c + f6p_c	0	8.84351	0	0	-0.1	0	1.85432	0	1.68466	39.3778
TALA_REV	e4p_c + f6p_c --> g3p_c + s7p_c	0	24.51	8.59999	9.66176	16.6388	0	25.9536	0	25.019	33.7747
THD2pp	2.0 h_p + nadh_tcosa_c + nadp_tcosa_c --> 2.0 h_c + nad_tcosa_c + nadph_tcosa_c	0	32.5256	0	0	-0.904339	0	16.3009	0	16.0336	24.9817
TKT1_FWD	r5p_c + xu5p__D_c --> g3p_c + s7p_c	0	8.84351	0	0.00807605	16.0498	0	1.85432	0	1.82292	31.8478
TKT1_REV	g3p_c + s7p_c --> r5p_c + xu5p__D_c	0	2.7123	0	0.191702	29.6186	0	1.60583	0	1.37215	38.305
TKT2_FWD	e4p_c + xu5p__D_c --> f6p_c + g3p_c	0	8.53212	0	0	-0.1	0	1.73211	0	1.70057	35.7874
TKT2_REV	f6p_c + g3p_c --> e4p_c + xu5p__D_c	0	3.02393	0.303862	0.50362	26.6655	0	1.72808	0	1.49454	37.3651
TPI_FWD	dhap_c --> g3p_c	0	25.4358	9.00338	9.37539	0.776312	11.5249	27.8258	11.6589	24.9323	0.1
TPI_REV	g3p_c --> dhap_c	0	2.84402	0	0	-0.1	0	0	0	0	-0.1
13PPDH2_FWD	3hppnl_c + h_c + nadph_tcosa_c --> 13ppd_c + nadp_tcosa_c	0	0	0	0	55.4484	0	0	0	0	66.431
13PPDH2_REV	13ppd_c + nadp_tcosa_c --> 3hppnl_c + h_c + nadph_tcosa_c	0	0	0	0	-4.2491	0	0	0	0	14.4608
2DGULRGx	2dhguln_c + h_c + nadh_tcosa_c --> glcn_c + nad_tcosa_c	0	0	0	0	15.791	0	0	0	0	22.9672
2DGULRGy	2dhguln_c + h_c + nadph_tcosa_c --> glcn_c + nadp_tcosa_c	0	0	0	0	53.4473	0	0	0	0	64.4299
2DGULRx	2dhguln_c + h_c + nadh_tcosa_c --> idon__L_c + nad_tcosa_c	0	0	0	0	15.791	0	0	0	0	22.9672
2DGULRy	2dhguln_c + h_c + nadph_tcosa_c --> idon__L_c + nadp_tcosa_c	0	0	0	0	53.4473	0	0	0	0	64.4299
3HCINNMH	3hcinnm_c + h_c + nadh_tcosa_c + o2_c --> dhcinnm_c + h2o_c + nad_tcosa_c	0	0	0	0	430.221	0	0	0	0	437.397
3HPADHi	3hppnl_c + h2o_c + nad_tcosa_c --> 3hpp_c + 2.0 h_c + nadh_tcosa_c	0	0	0	0	105.454	0	0	0	0	98.2781
3HPPPNH	3hpppn_c + h_c + nadh_tcosa_c + o2_c --> dhpppn_c + h2o_c + nad_tcosa_c	0	0	0	0	430.24	0	0	0	0	437.416
3OAR100_FWD	3odecACP_c + h_c + nadph_tcosa_c --> 3hdecACP_c + nadp_tcosa_c	0	1.65332	0.29111	0.293181	53.4473	0	0.778652	0	0.438137	64.4299
3OAR100_REV	3hdecACP_c + nadp_tcosa_c --> 3odecACP_c + h_c + nadph_tcosa_c	0	0	0	0	-23.4964	0	0	0	0	16.4619
3OAR120_FWD	3oddecACP_c + h_c + nadph_tcosa_c --> 3hddecACP_c + nadp_tcosa_c	0	2.42007	0.122146	0.19528	53.4473	0	1.00552	0	0.48343	64.4299
3OAR120_REV	3hddecACP_c + nadp_tcosa_c --> 3oddecACP_c + h_c + nadph_tcosa_c	0	0	0	0	-23.4964	0	0	0	0	16.4619
3OAR121	3ocddec5eACP_c + h_c + nadph_tcosa_c --> 3hcddec5eACP_c + nadp_tcosa_c	0	1.48869	0.0958126	0.168964	53.4473	0	0.656509	0	0.329767	64.4299
3OAR140_FWD	3omrsACP_c + h_c + nadph_tcosa_c --> 3hmrsACP_c + nadp_tcosa_c	0.06366	2.45716	0.122146	0.195297	53.4473	0.0249815	1.02543	0.0249815	0.470128	64.4299
3OAR140_REV	3hmrsACP_c + nadp_tcosa_c --> 3omrsACP_c + h_c + nadph_tcosa_c	0	0	0	0	-23.4964	0	0	0	0	-10.5534
3OAR141	3ocmrs7eACP_c + h_c + nadph_tcosa_c --> 3hcmrs7eACP_c + nadp_tcosa_c	0	1.48869	0.0958126	0.168964	53.4473	0	0.656509	0	0.32975	64.4299
3OAR160_FWD	3opalmACP_c + h_c + nadph_tcosa_c --> 3hpalmACP_c + nadp_tcosa_c	0	2.44192	0.0584856	0.131637	53.4473	0	1.01281	0	0.100635	64.4299
3OAR160_REV	3hpalmACP_c + nadp_tcosa_c --> 3opalmACP_c + h_c + nadph_tcosa_c	0	0	0	0	-23.4964	0	0	0	0	16.4619
3OAR161	3ocpalm9eACP_c + h_c + nadph_tcosa_c --> 3hcpalm9eACP_c + nadp_tcosa_c	0	2.45192	0.0958126	0.168964	53.4473	0	1.01792	0	0.876862	64.4299
3OAR180_FWD	3ooctdACP_c + h_c + nadph_tcosa_c --> 3hoctaACP_c + nadp_tcosa_c	0	2.38593	0	0	53.4473	0	0.984212	0	0	64.4299
3OAR180_REV	3hoctaACP_c + nadp_tcosa_c --> 3ooctdACP_c + h_c + nadph_tcosa_c	0	0	0	0	-2.24798	0	0	0	0	16.4619
3OAR181	3ocvac11eACP_c + h_c + nadph_tcosa_c --> 3hcvac11eACP_c + nadp_tcosa_c	0	2.38593	0	0.0346698	53.4473	0	0.984212	0	0.843152	64.4299
3OAR40_FWD	actACP_c + h_c + nadph_tcosa_c --> 3haACP_c + nadp_tcosa_c	0	0.922568	0.29111	0.293181	53.4473	0	0.53195	0	0.372852	64.4299
3OAR40_REV	3haACP_c + nadp_tcosa_c --> actACP_c + h_c + nadph_tcosa_c	0	0	0	0	-23.4964	0	0	0	0	16.4619
3OAR60_FWD	3ohexACP_c + h_c + nadph_tcosa_c --> 3hhexACP_c + nadp_tcosa_c	0	0.922568	0.29111	0.293181	53.4473	0	0.53195	0	0.372852	64.4299
3OAR60_REV	3hhexACP_c + nadp_tcosa_c --> 3ohexACP_c + h_c + nadph_tcosa_c	0	0	0	0	-23.4964	0	0	0	0	16.4619
3OAR80_FWD	3ooctACP_c + h_c + nadph_tcosa_c --> 3hoctACP_c + nadp_tcosa_c	0	0.922568	0.29111	0.293181	53.4473	0	0.53195	0	0.372852	64.4299
3OAR80_REV	3hoctACP_c + nadp_tcosa_c --> 3ooctACP_c + h_c + nadph_tcosa_c	0	0	0	0	-23.4964	0	0	0	0	16.4619
3SLAR	h_c + nadh_tcosa_c + sla_c --> dhps_c + nad_tcosa_c	0	0	0	0	15.791	0	0	0	0	22.9672
5DGLCNR	5dglcn_c + h_c + nadph_tcosa_c --> glcn_c + nadp_tcosa_c	0	47.2211	0	0	55.3278	0	12.3391	0	10.4694	66.3104
5DKGR_FWD	glcn_c + nad_tcosa_c --> 5dglcn_c + h_c + nadh_tcosa_c	0	47.2211	0	0.0103587	31.4263	0	12.3391	0	10.4701	24.2501
5DKGR_REV	5dglcn_c + h_c + nadh_tcosa_c --> glcn_c + nad_tcosa_c	0	0	0	0	17.6716	0	0	0	0	24.8478
ABUTD	4abutn_c + h2o_c + nad_tcosa_c --> 4abut_c + 2.0 h_c + nadh_tcosa_c	0	5.22051	0	0.0707843	102.17	0	1.17516	0	0.99715	94.994
AGPR_FWD	acg5sa_c + nadp_tcosa_c + pi_c --> acg5p_c + h_c + nadph_tcosa_c	0	0	0	0	-23.4964	0	0	0	0	-10.5534
AGPR_REV	acg5p_c + h_c + nadph_tcosa_c --> acg5sa_c + nadp_tcosa_c + pi_c	0.241958	5.46246	0.241958	0.312742	51.3312	0.0949492	1.32886	0.0949492	1.14196	68.25
AHGDx_FWD	S2hglut_c + nad_tcosa_c --> akg_c + h_c + nadh_tcosa_c	0	0	0	0	20.7725	0	0	0	0	13.5963
AHGDx_REV	akg_c + h_c + nadh_tcosa_c --> S2hglut_c + nad_tcosa_c	0	8.95126	0	0	4.45274	0	0	0	0	35.5016
ALCD19_FWD	glyald_c + h_c + nadh_tcosa_c --> glyc_c + nad_tcosa_c	0	16.2628	0	0.202577	36.2613	0	8.15043	0	5.25736	43.4375
ALCD19_REV	glyc_c + nad_tcosa_c --> glyald_c + h_c + nadh_tcosa_c	0	1.182	0	0	12.8366	0	2.24348	0	0	5.66043
ALDD19xr_FWD	h2o_c + nad_tcosa_c + pacald_c --> 2.0 h_c + nadh_tcosa_c + pac_c	0	0	0	0	92.2869	0	0	0	0	85.1107
ALDD19xr_REV	2.0 h_c + nadh_tcosa_c + pac_c --> h2o_c + nad_tcosa_c + pacald_c	0	0	0	0	-43.189	0	0	0	0	-36.0128
ALDD2y	acald_c + h2o_c + nadp_tcosa_c --> ac_c + 2.0 h_c + nadph_tcosa_c	0	16.2628	0	0.424706	69.0247	0	8.15043	0	8.01643	72.8778
ALDD3y	h2o_c + nadp_tcosa_c + ppal_c --> 2.0 h_c + nadph_tcosa_c + ppa_c	0	0	0	0	-2.24798	0	0	0	0	16.4619
ALDD4	btal_c + h2o_c + nad_tcosa_c --> but_c + 2.0 h_c + nadh_tcosa_c	0	0	0	0	33.3069	0	0	0	0	26.1307
ALR2	h_c + mthgxl_c + nadph_tcosa_c --> acetol_c + nadp_tcosa_c	0	0.935087	0	0	53.8058	0	3.52547	0	2.99125
ALR2x	h_c + mthgxl_c + nadh_tcosa_c --> acetol_c + nad_tcosa_c	0	0.949255	0	0	16.1496	0	4.93566	0	4.18775
ALR4x	acetol_c + h_c + nadh_tcosa_c --> 12ppd__R_c + nad_tcosa_c	0	0.949255	0	0	15.7908	0	4.93566	0	4.18804	22.967
AMPMS2	air_c + h2o_c + nad_tcosa_c --> 4ampm_c + 2.0 for_c + 3.0 h_c + nadh_tcosa_c	0.00018241	0.00019132	0.00018241	0.00018259	300.499	7.158e-05	8.17e-05	7.158e-05	8.147e-05	293.323
APPLDHr_FWD	aact_c + h_c + nadh_tcosa_c --> appl_c + nad_tcosa_c	0	0	0	0	14.8777	0	0	0	0	22.0539
APPLDHr_REV	appl_c + nad_tcosa_c --> aact_c + h_c + nadh_tcosa_c	0	0	0	0	34.2202	0	0	0	0	27.044
APRAUR	5apru_c + h_c + nadph_tcosa_c --> 5aprbu_c + nadp_tcosa_c	0.00036483	0.183136	0.00036483	0.00275081	63.1041	0.00014317	0.211069	0.00014317	0.169016	74.0867
ARHGDx_FWD	nad_tcosa_c + r2hglut_c --> akg_c + h_c + nadh_tcosa_c	0	0	0	0	33.3069	0	0	0	0	26.1307
ARHGDx_REV	akg_c + h_c + nadh_tcosa_c --> nad_tcosa_c + r2hglut_c	0	0	0	0	-8.08164	0	0	0	0	22.9672
ASAD_FWD	aspsa_c + nadp_tcosa_c + pi_c --> 4pasp_c + h_c + nadph_tcosa_c	0	0	0	0	-23.4964	0	0	0	0	-10.5534
ASAD_REV	4pasp_c + h_c + nadph_tcosa_c --> aspsa_c + nadp_tcosa_c + pi_c	0.874504	5.6751	2.2348	2.29998	23.4964	0.343173	2.57519	0.876983	2.57505	42.3473
ATHRDHr_FWD	athr__L_c + nadp_tcosa_c --> 2aobut_c + h_c + nadph_tcosa_c	0	0	0	0	1.28746	0	0	0	0	19.9973
ATHRDHr_REV	2aobut_c + h_c + nadph_tcosa_c --> athr__L_c + nadp_tcosa_c	0	47.2211	0	0.424706	49.9118	0	12.3391	0	10.4694	60.8945
BETALDHx	betald_c + h2o_c + nad_tcosa_c --> glyb_c + 2.0 h_c + nadh_tcosa_c	0	0	0	0	91.3634	0	0	0	0	84.1872
BETALDHy	betald_c + h2o_c + nadp_tcosa_c --> glyb_c + 2.0 h_c + nadph_tcosa_c	0	0	0	0	55.8087	0	0	0	0	74.5185
BSORx	btnso_c + h_c + nadh_tcosa_c --> btn_c + h2o_c + nad_tcosa_c	0	0	0	0	946.718	0	0	0	0	953.894
BSORy	btnso_c + h_c + nadph_tcosa_c --> btn_c + h2o_c + nadp_tcosa_c	0	0	0	0	984.374	0	0	0	0	995.357
CDGR	3.0 h_c + 2.0 nadph_tcosa_c + preq0_c --> 2.0 nadp_tcosa_c + preq1_c	0	0	0	0	-30.9645	0	0	0	0	-8.9992
CHOLD	chol_c + nad_tcosa_c --> betald_c + h_c + nadh_tcosa_c	0	0	0	0	34.3114	0	0	0	0	27.1351
CHOLID	cholate_c + nad_tcosa_c --> dhcholn_c + h_c + nadh_tcosa_c	0	0	0	0	33.3069	0	0	0	0	26.1307
CINNDO	cinnm_c + h_c + nadh_tcosa_c + o2_c --> cenchddd_c + nad_tcosa_c	0	0	0	0	350.944	0	0	0	0	358.12
CURR	cur_c + h_c + nadph_tcosa_c --> dhcur_c + nadp_tcosa_c	0	0	0	0	53.4473	0	0	0	0	64.4299
DHBD_FWD	23ddhb_c + nad_tcosa_c --> 23dhb_c + h_c + nadh_tcosa_c	0	0.352604	0	0	110.749	0	0.454201	0	0	103.573
DHBD_REV	23dhb_c + h_c + nadh_tcosa_c --> 23ddhb_c + nad_tcosa_c	0	0	0	0	-61.6512	0	0	0	0	-54.475
DHCIND	cenchddd_c + nad_tcosa_c --> dhcinnm_c + h_c + nadh_tcosa_c	0	0	0	0	110.842	0	0	0	0	103.666
DHCURR	dhcur_c + h_c + nadph_tcosa_c --> nadp_tcosa_c + thcur_c	0	0	0	0	53.4473	0	0	0	0	64.4299
DHDPRy	23dhdp_c + h_c + nadph_tcosa_c --> nadp_tcosa_c + thdp_c	0.303436	0.825487	0.303436	0.310452	56.5221	0.119075	1.35299	0.119075	1.16601	68.0464
DHFR_FWD	dhf_c + h_c + nadph_tcosa_c --> nadp_tcosa_c + thf_c	0.021951	0.721907	0.021951	0.0310845	56.7837	0.00861404	0.694122	0.00861404	0.590286	67.7663
DHFR_REV	nadp_tcosa_c + thf_c --> dhf_c + h_c + nadph_tcosa_c	0	0	0	0	-23.4964	0	0	0	0	-10.5534
DHMPTR	dhmpt_c + h_c + nadph_tcosa_c --> nadp_tcosa_c + thmnp_c	0	0	0	0	53.4473	0	0	0	0	64.4299
DHPPD	cechddd_c + nad_tcosa_c --> dhpppn_c + h_c + nadh_tcosa_c	0	0	0	0	110.853	0	0	0	0	103.677
DHPTDNRN	dhptdn_c + 3.0 h_c + nadh_tcosa_c --> nad_tcosa_c + thptdn_c	0	0	0	0	-20.6577	0	0	0	0	-13.4815
DHPTDNR	dhptdn_c + 3.0 h_c + nadph_tcosa_c --> nadp_tcosa_c + thptdn_c	0	0	0	0	16.9985	0	0	0	0	27.9811
DKGLCNR1	25dkglcn_c + h_c + nadph_tcosa_c --> 2dhguln_c + nadp_tcosa_c	0	0	0	0	53.4473	0	0	0	0	64.4299
DKGLCNR2x	25dkglcn_c + h_c + nadh_tcosa_c --> 5dglcn_c + nad_tcosa_c	0	0	0	0	21.5271	0	0	0	0	28.7033
DKGLCNR2y	25dkglcn_c + h_c + nadph_tcosa_c --> 5dglcn_c + nadp_tcosa_c	0	0	0	0	59.1832	0	0	0	0	70.1659
DMPPS	h2mb4p_c + h_c + nadh_tcosa_c --> dmpp_c + h2o_c + nad_tcosa_c	0	0.00209493	0	0.00195604	62.981	0	0.00089484	0	0.00087278	70.1572
DOGULNR	23doguln_c + h_c + nadh_tcosa_c --> 3dhguln_c + nad_tcosa_c	0	0	0	0	15.7909	0	0	0	0	22.9671
DPR	2dhp_c + h_c + nadph_tcosa_c --> nadp_tcosa_c + pant__R_c	0.00055133	0.00058939	0.00055133	0.00055157	53.7845	0.00021635	0.00025246	0.00021635	0.00024623	64.7671
DSERDHr_FWD	nadp_tcosa_c + ser__D_c --> 2amsa_c + h_c + nadph_tcosa_c	0	0	0	0	-1.42664	0	0	0	0	17.2832
DSERDHr_REV	2amsa_c + h_c + nadph_tcosa_c --> nadp_tcosa_c + ser__D_c	0	10.5956	0	0	52.6259	0	4.11305	0	1.61078	63.6086
DURADx_FWD	56dura_c + nad_tcosa_c --> h_c + nadh_tcosa_c + ura_c	0	0	0	0	50.5767	0	0	0	0	43.4005
DURADx_REV	h_c + nadh_tcosa_c + ura_c --> 56dura_c + nad_tcosa_c	0	0	0	0	-1.47876	0	0	0	0	5.69745
DXPRIi	dxyl5p_c + h_c + nadph_tcosa_c --> 2me4p_c + nadp_tcosa_c	0.0019542	0.00209493	0.0019542	0.00195604	50.8072	0.00076687	0.00089484	0.00076687	0.00087278	61.7898
E4PD_FWD	e4p_c + h2o_c + nad_tcosa_c --> 4per_c + 2.0 h_c + nadh_tcosa_c	0	0.00018837	0	0.00018259	90.3562	0	8.344e-05	0	8.147e-05	93.7866
E4PD_REV	4per_c + 2.0 h_c + nadh_tcosa_c --> e4p_c + h2o_c + nad_tcosa_c	0	0.00038566	0	0	-51.8649	0	0.00016706	0	0	-44.6887
EAR100x	h_c + nadh_tcosa_c + tdec2eACP_c --> dcaACP_c + nad_tcosa_c	0	1.65332	0	0	15.791	0	0.772354	0	0.432641	22.9672
EAR100y	h_c + nadph_tcosa_c + tdec2eACP_c --> dcaACP_c + nadp_tcosa_c	0	1.62121	0.122146	0.195297	53.4473	0	0.730033	0	0.418003	64.4299
EAR120x	h_c + nadh_tcosa_c + tddec2eACP_c --> ddcaACP_c + nad_tcosa_c	0	2.42007	0	0	15.791	0	1.00552	0	0.48343	22.9672
EAR120y	h_c + nadph_tcosa_c + tddec2eACP_c --> ddcaACP_c + nadp_tcosa_c	0	2.3519	0.122146	0.195297	53.4473	0	0.934954	0	0.465225	64.4299
EAR121x	h_c + nadh_tcosa_c + t3c5ddeceACP_c --> cddec5eACP_c + nad_tcosa_c	0	1.48869	0	0	15.791	0	0.656509	0	0.329767	22.9672
EAR121y	h_c + nadph_tcosa_c + t3c5ddeceACP_c --> cddec5eACP_c + nadp_tcosa_c	0	1.46234	0.0958126	0.168964	53.4473	0	0.625615	0	0.321784	64.4299
EAR140x	h_c + nadh_tcosa_c + tmrs2eACP_c --> myrsACP_c + nad_tcosa_c	0	2.3935	0	0	15.791	0	1.00044	0	0.160434	22.9672
EAR140y	h_c + nadph_tcosa_c + tmrs2eACP_c --> myrsACP_c + nadp_tcosa_c	0	2.32608	0.0584856	0.131637	53.4473	0	0.930238	0	0.159252	64.4299
EAR141x	h_c + nadh_tcosa_c + t3c7mrseACP_c --> nad_tcosa_c + tdeACP_c	0	1.48869	0	0	15.791	0	0.656509	0	0.329767	22.9672
EAR141y	h_c + nadph_tcosa_c + t3c7mrseACP_c --> nadp_tcosa_c + tdeACP_c	0	1.46234	0.0958126	0.168964	53.4473	0	0.625615	0	0.321784	64.4299
EAR160x	h_c + nadh_tcosa_c + tpalm2eACP_c --> nad_tcosa_c + palmACP_c	0	2.44192	0	0	15.791	0	1.01281	0	0.100635	22.9672
EAR160y	h_c + nadph_tcosa_c + tpalm2eACP_c --> nadp_tcosa_c + palmACP_c	0	2.37313	0.0584856	0.131637	53.4473	0	0.941738	0	0.100517	64.4299
EAR161x	h_c + nadh_tcosa_c + t3c9palmeACP_c --> hdeACP_c + nad_tcosa_c	0	2.45192	0	0	15.791	0	1.01792	0	0.876862	22.9672
EAR161y	h_c + nadph_tcosa_c + t3c9palmeACP_c --> hdeACP_c + nadp_tcosa_c	0	2.38285	0.0958126	0.168964	53.4473	0	0.946489	0	0.815328	64.4299
EAR180x	h_c + nadh_tcosa_c + toctd2eACP_c --> nad_tcosa_c + ocdcaACP_c	0	2.38593	0	0	15.791	0	0.984212	0	0	22.9672
EAR180y	h_c + nadph_tcosa_c + toctd2eACP_c --> nadp_tcosa_c + ocdcaACP_c	0	2.31872	0	0	53.4473	0	0.915144	0	0	64.4299
EAR181x	h_c + nadh_tcosa_c + t3c11vaceACP_c --> nad_tcosa_c + octeACP_c	0	2.38593	0	0	15.791	0	0.984212	0	0.843152	22.9672
EAR181y	h_c + nadph_tcosa_c + t3c11vaceACP_c --> nadp_tcosa_c + octeACP_c	0	2.31872	0	0.0346698	53.4473	0	0.915144	0	0.783983	64.4299
EAR40x	but2eACP_c + h_c + nadh_tcosa_c --> butACP_c + nad_tcosa_c	0	0.922568	0	0	15.791	0	0.53195	0	0.372852	22.9672
EAR40y	but2eACP_c + h_c + nadph_tcosa_c --> butACP_c + nadp_tcosa_c	0	0.912485	0.29111	0.293181	53.4473	0	0.511686	0	0.362062	64.4299
EAR60x	h_c + nadh_tcosa_c + thex2eACP_c --> hexACP_c + nad_tcosa_c	0	0.922568	0	0	15.791	0	0.53195	0	0.372852	22.9672
EAR60y	h_c + nadph_tcosa_c + thex2eACP_c --> hexACP_c + nadp_tcosa_c	0	0.912485	0.29111	0.293181	53.4473	0	0.511686	0	0.362062	64.4299
EAR80x	h_c + nadh_tcosa_c + toct2eACP_c --> nad_tcosa_c + ocACP_c	0	0.922568	0	0	15.791	0	0.53195	0	0.372852	22.9672
EAR80y	h_c + nadph_tcosa_c + toct2eACP_c --> nadp_tcosa_c + ocACP_c	0	0.912485	0.29111	0.293181	53.4473	0	0.511686	0	0.362062	64.4299
EGMEACPR	egmeACP_c + h_c + nadph_tcosa_c --> gmeACP_c + nadp_tcosa_c	1.64e-06	1.68e-06	1.64e-06	1.64e-06	53.4473	6.4e-07	6.7e-07	6.4e-07	7.2e-07	64.4299
EPMEACPR	epmeACP_c + h_c + nadph_tcosa_c --> nadp_tcosa_c + pmeACP_c	1.64e-06	1.68e-06	1.64e-06	1.64e-06	53.4473	6.4e-07	6.7e-07	6.4e-07	7.2e-07	64.4299
FADRx2	fad_c + h_c + nadph_tcosa_c --> fadh2_c + nadp_tcosa_c	0	6.85956	0	0.0659986	53.5916	0	6.5204	0	5.58588	64.5742
FADRx	fad_c + h_c + nadh_tcosa_c --> fadh2_c + nad_tcosa_c	0	7.48315	0	0	15.9354	0	13.0408	0	11.171	23.1116
FALDH2_FWD	hmgth_c + nad_tcosa_c --> Sfglutth_c + h_c + nadh_tcosa_c	0	0	0	0	81.3228	0	0	0	0	74.1466
FALDH2_REV	Sfglutth_c + h_c + nadh_tcosa_c --> hmgth_c + nad_tcosa_c	0	0	0	0	-32.2249	0	0	0	0	-25.0487
FE3DCITR5	2.0 fe3dcit_c + nadph_tcosa_c --> 4.0 cit_c + 2.0 fe2_c + h_c + nadp_tcosa_c	0	0	0	0	119.321	0	0	0	0	181.516
FE3DHBZS3R	2.0 fe3dhbzs3_c + nadph_tcosa_c --> 2.0 23dhbzs3_c + 2.0 fe2_c + 3.0 h_c + nadp_tcosa_c	0	0	0	0	146.489	0	0	0	0	157.471
FEENTERR4	2.0 feenter_c + nadph_tcosa_c --> 2.0 enter_c + 2.0 fe2_c + h_c + nadp_tcosa_c	0	2.40997	0	0.0319463	146.489	0	1.37116	0	1.16341	157.471
FLDR2	2.0 flxso_c + nadph_tcosa_c --> 2.0 flxr_c + h_c + nadp_tcosa_c	0.0019542	8.51111	0.0019542	0.137966	77.9962	0.00076687	4.66209	0.00076687	3.96119	88.9789
FLVR	h_c + nadph_tcosa_c + ribflv_c --> nadp_tcosa_c + rbflvrd_c	0	2.40997	0	0.0319463	44.6246	0	1.37116	0	1.16349	55.6072
FLVRx	h_c + nadh_tcosa_c + ribflv_c --> nad_tcosa_c + rbflvrd_c	0	2.50637	0	0	6.9684	0	1.54256	0	1.30893	14.1446
FMNRx2	fmn_c + h_c + nadph_tcosa_c --> fmnh2_c + nadp_tcosa_c	0	2.40997	0	0.0319463	58.2543	0	1.37116	0	1.16349	69.237
FMNRx	fmn_c + h_c + nadh_tcosa_c --> fmnh2_c + nad_tcosa_c	0	2.50637	0	0	20.5982	0	1.54256	0	1.30893	27.7744
G3PD2_FWD	glyc3p_c + nadp_tcosa_c --> dhap_c + h_c + nadph_tcosa_c	0	16.1491	0	0	-33.8395	0	8.1058	0	0	-15.1296
G3PD2_REV	dhap_c + h_c + nadph_tcosa_c --> glyc3p_c + nadp_tcosa_c	0	15.7549	0	0.283607	60.4898	0	4.15767	0	3.53466	71.4725
G5SD	glu5p_c + h_c + nadph_tcosa_c --> glu5sa_c + nadp_tcosa_c + pi_c	0.180823	12.71	0.180823	0.322392	39.6914	0.0709586	4.184	0.0709586	3.56075	67.2196
G6PDH2r_FWD	g6p_c + nadp_tcosa_c --> 6pgl_c + h_c + nadph_tcosa_c	0	27.0624	0	0	20.1006	0	8.15043	0	8.01643	38.8105
G6PDH2r_REV	6pgl_c + h_c + nadph_tcosa_c --> g6p_c + nadp_tcosa_c	0	0	0	0	20.7926	0	0	0	0	34.3814
GALCTLO	galctn__L_c + nad_tcosa_c --> h_c + nadh_tcosa_c + tagur_c	0	0	0	0	33.716	0	0	0	0	26.5398
GCALDD	gcald_c + h2o_c + nad_tcosa_c --> glyclt_c + 2.0 h_c + nadh_tcosa_c	0	0.00058502	0	0.00054776	115.808	0	0.00025058	0	0.00024441	108.632
GGGABADr_FWD	ggbutal_c + h2o_c + nadp_tcosa_c --> gg4abut_c + 2.0 h_c + nadph_tcosa_c	0	2.7243	0	0.0374863	57.3627	0	0	0	0	76.0726
GGGABADr_REV	gg4abut_c + 2.0 h_c + nadph_tcosa_c --> ggbutal_c + h2o_c + nadp_tcosa_c	0	0	0	0	-6.16341	0	0	0	0	4.81923
GHBDHx_FWD	h_c + nadh_tcosa_c + sucsal_c --> ghb_c + nad_tcosa_c	0	0	0	0	-3.26222	0	0	0	0
GHBDHx_REV	ghb_c + nad_tcosa_c --> h_c + nadh_tcosa_c + sucsal_c	0	0	0	0	52.3601	0	0	0	0	45.1839
GLTPD_FWD	galt1p_c + nad_tcosa_c --> h_c + nadh_tcosa_c + tag6p__D_c	0	0	0	0	35.9318	0	0	0	0	28.7556
GLTPD_REV	h_c + nadh_tcosa_c + tag6p__D_c --> galt1p_c + nad_tcosa_c	0	0	0	0	13.1661	0	0	0	0	20.3423
GLUDy_FWD	glu__L_c + h2o_c + nadp_tcosa_c --> akg_c + h_c + nadph_tcosa_c + nh4_c	0	8.67761	0	0	-23.4964	0	3.44199	0	2.50747	32.9802
GLUDy_REV	akg_c + h_c + nadph_tcosa_c + nh4_c --> glu__L_c + h2o_c + nadp_tcosa_c	0	54.1717	6.73829	7.04711	31.8414	0	15.0667	0	13.1977	52.1
GLUSy	akg_c + gln__L_c + h_c + nadph_tcosa_c --> 2.0 glu__L_c + nadp_tcosa_c	0	15.6615	0	0.212353	74.8481	0	6.16957	0	5.23469	95.1067
GLUTRR	glutrna_c + h_c + nadph_tcosa_c --> glu1sa_c + nadp_tcosa_c + trnaglu_c	0.00291862	0.722988	0.00291862	0.0129117	87.6934	0.00114533	0.846051	0.00114533	0.71807	98.6761
GLYCLTDx	glx_c + h_c + nadh_tcosa_c --> glyclt_c + nad_tcosa_c	0	20.882	0	0.283137	41.3392	0	4.93566	0	4.18775	48.5154
GLYCLTDy	glx_c + h_c + nadph_tcosa_c --> glyclt_c + nadp_tcosa_c	0	15.6411	0	0.169882	78.9953	0	3.52547	0	2.99125	89.978
GLYCL	gly_c + nad_tcosa_c + thf_c --> co2_c + mlthf_c + nadh_tcosa_c + nh4_c	0	6.61445	0	0.0653393	46.9224	0	1.90928	0	1.45107	71.6107
GMPR	gmp_c + 2.0 h_c + nadph_tcosa_c --> imp_c + nadp_tcosa_c + nh4_c	0	6.96067	0	0	-226.781	0	2.46783	0	0	-175.547
GND	6pgc_c + nadp_tcosa_c --> co2_c + nadph_tcosa_c + ru5p__D_c	0	27.0152	0	0.508325	27.891	0	5.75324	0	5.65891	55.8485
GOFUCR	gdpofuc_c + h_c + nadph_tcosa_c --> gdpfuc_c + nadp_tcosa_c	0	0	0	0	33.6916	0	0	0	0	44.6742
GTHOr_FWD	gthox_c + h_c + nadph_tcosa_c --> 2.0 gthrd_c + nadp_tcosa_c	0	8.7116	0	0.380456	84.5508	0	4.74076	0	4.03987	95.5335
GTHOr_REV	2.0 gthrd_c + nadp_tcosa_c --> gthox_c + h_c + nadph_tcosa_c	0	0	0	0	-8.80257	0	0	0	0	9.90728
HACD1_FWD	aacoa_c + h_c + nadh_tcosa_c --> 3hbcoa_c + nad_tcosa_c	0	0.822009	0	0	13.065	0	6.28381	0	5.34892	20.2412
HACD1_REV	3hbcoa_c + nad_tcosa_c --> aacoa_c + h_c + nadh_tcosa_c	0	0.63144	0	0	36.0329	0	0.241119	0	0	28.8567
HACD2_FWD	3ohcoa_c + h_c + nadh_tcosa_c --> 3hhcoa_c + nad_tcosa_c	0	0.822009	0	0	15.6105	0	6.28381	0	5.34928	22.7867
HACD2_REV	3hhcoa_c + nad_tcosa_c --> 3ohcoa_c + h_c + nadh_tcosa_c	0	0.631458	0	0	33.4874	0	0.241119	0	0	26.3112
HACD3_FWD	3oocoa_c + h_c + nadh_tcosa_c --> 3hocoa_c + nad_tcosa_c	0	0.45243	0	0	15.7911	0	0.688893	0		22.9673
HACD3_REV	3hocoa_c + nad_tcosa_c --> 3oocoa_c + h_c + nadh_tcosa_c	0	0.631458	0	0	33.3068	0	0.417713	0	0	26.1306
HACD4_FWD	3odcoa_c + h_c + nadh_tcosa_c --> 3hdcoa_c + nad_tcosa_c	0	0.45243	0	0	15.7911	0	0.688893	0	0.588919	22.9673
HACD4_REV	3hdcoa_c + nad_tcosa_c --> 3odcoa_c + h_c + nadh_tcosa_c	0	1.36221	0	0	33.3068	0	0.664414	0	0	26.1306
HACD5_FWD	3oddcoa_c + h_c + nadh_tcosa_c --> 3hddcoa_c + nad_tcosa_c	0	0.45243	0	0	15.7911	0	0.688893	0	0.588952	22.9673
HACD5_REV	3hddcoa_c + nad_tcosa_c --> 3oddcoa_c + h_c + nadh_tcosa_c	0	2.12896	0	0	33.3068	0	0.891279	0	0	26.1306
HACD6_FWD	3otdcoa_c + h_c + nadh_tcosa_c --> 3htdcoa_c + nad_tcosa_c	0	0.254337	0	0	15.7911	0	0.185032	0	0.168375	22.9673
HACD6_REV	3htdcoa_c + nad_tcosa_c --> 3otdcoa_c + h_c + nadh_tcosa_c	0	2.16605	0	0.0346698	33.3068	0	0.911189	0	0.29921	26.1306
HACD7_FWD	3ohdcoa_c + h_c + nadh_tcosa_c --> 3hhdcoa_c + nad_tcosa_c	0	0.243829	0	0	15.7911	0	0.104151	0	0.101582	22.9673
HACD7_REV	3hhdcoa_c + nad_tcosa_c --> 3ohdcoa_c + h_c + nadh_tcosa_c	0	2.2804	0	0.0346698	33.3068	0	0.957267	0	0.816207	26.1306
HACD8_FWD	3ohodcoa_c + h_c + nadh_tcosa_c --> 3hodcoa_c + nad_tcosa_c	0	0	0	0	15.7911	0	0	0	0	22.9673
HACD8_REV	3hodcoa_c + nad_tcosa_c --> 3ohodcoa_c + h_c + nadh_tcosa_c	0	2.38593	0	0.0346698	33.3068	0	0.984212	0	0.843152	26.1306
HADPCOADH3_FWD	3hadpcoa_c + nad_tcosa_c --> h_c + nadh_tcosa_c + oxadpcoa_c	0	0	0	0	33.307	0	0	0	0	26.1307
HADPCOADH3_REV	h_c + nadh_tcosa_c + oxadpcoa_c --> 3hadpcoa_c + nad_tcosa_c	0	0	0	0	15.791	0	0	0	0	22.9672
HISTD	h2o_c + histd_c + 2.0 nad_tcosa_c --> 3.0 h_c + his__L_c + 2.0 nadh_tcosa_c	0.0774957	0.624623	0.0774957	0.0846136	92.6565	0.0304109	0.551783	0.0304109	0.472779	78.3041
HPYRRx	h_c + hpyr_c + nadh_tcosa_c --> glyc__R_c + nad_tcosa_c	0	1000	0	0.0774182	28.3812	0	1000	0	0.997144	35.5574
HPYRRy	h_c + hpyr_c + nadph_tcosa_c --> glyc__R_c + nadp_tcosa_c	0	47.2211	0	0.0655077	66.0373	0	12.3391	0	10.4701	77.02
HSDy_FWD	hom__L_c + nadp_tcosa_c --> aspsa_c + h_c + nadph_tcosa_c	0	0	0	0	-23.4964	0	0	0	0	-10.5534
HSDy_REV	aspsa_c + h_c + nadph_tcosa_c --> hom__L_c + nadp_tcosa_c	0.571068	5.37166	1.93137	1.99676	32.7154	0.224099	2.45612	0.757908	2.45598	68.247
HXAND	h2o_c + hxan_c + nad_tcosa_c --> h_c + nadh_tcosa_c + xan_c	0	3.79039	0	0.106176	33.6606	0	1.41439	0	0.400546	26.4844
ICDHyr_FWD	icit_c + nadp_tcosa_c --> akg_c + co2_c + nadph_tcosa_c	0.879507	11.8211	9.71835	9.96438	24.1728	0.345137	2.58862	0.345137	2.24879	52.1303
ICDHyr_REV	akg_c + co2_c + nadph_tcosa_c --> icit_c + nadp_tcosa_c	0	0	0	0	-23.4964	0	0	0	0	-10.5534
IDOND2	5dglcn_c + h_c + nadph_tcosa_c --> idon__L_c + nadp_tcosa_c	0	47.2211	0	0.00933419	53.4469	0	12.3391	0	10.4694	64.4295
IDOND_FWD	5dglcn_c + h_c + nadh_tcosa_c --> idon__L_c + nad_tcosa_c	0	0.680935	0	0	15.7907	0	1.76273	0	1.49573	22.9669
IDOND_REV	idon__L_c + nad_tcosa_c --> 5dglcn_c + h_c + nadh_tcosa_c	0	47.2211	0	0	33.3072	0	12.3391	0	10.4694	26.131
IMPD	h2o_c + imp_c + nad_tcosa_c --> h_c + nadh_tcosa_c + xmp_c	0	7.15963	0.0927841	0.210771	32.3431	0	2.5459	0	0.41046	25.1669
IPDPS	h2mb4p_c + h_c + nadh_tcosa_c --> h2o_c + ipdp_c + nad_tcosa_c	0	0.00209493	0	0.00195603	58.2317	0	0.00089484	0	0.00087278	65.4079
IPMD	3c2hmp_c + nad_tcosa_c --> 3c4mop_c + h_c + nadh_tcosa_c	0.368534	0.913283	0.368534	0.376171	29.0137	0.14462	1.90735	0.14462	1.64035	21.8375
KARA1_FWD	23dhmb_c + nadp_tcosa_c --> alac__S_c + h_c + nadph_tcosa_c	0	0	0	0	-23.4964	0	0	0	0	-10.5534
KARA1_REV	alac__S_c + h_c + nadph_tcosa_c --> 23dhmb_c + nadp_tcosa_c	0.715232	1.39617	0.715232	0.72467	53.447	0.280672	3.36546	0.280672	2.89819	64.4296
KARA2_FWD	2ahbut_c + h_c + nadph_tcosa_c --> 23dhmp_c + nadp_tcosa_c	0.237653	0.727075	0.237653	0.244182	53.447	0.0932598	1.32717	0.0932598	1.14027	64.4296
KARA2_REV	23dhmp_c + nadp_tcosa_c --> 2ahbut_c + h_c + nadph_tcosa_c	0	0	0	0	-23.4964	0	0	0	0	-10.5534
LALDO2x	h_c + mthgxl_c + nadh_tcosa_c --> lald__D_c + nad_tcosa_c	0	0.935087	0	0	14.1482	0	3.52547	0	2.99145
LALDO3	h_c + mthgxl_c + nadph_tcosa_c --> lald__L_c + nadp_tcosa_c	0	4.97716	0	0.0606722	46.014	0	3.52547	0	2.99125	56.9966
LCADi	h2o_c + lald__L_c + nad_tcosa_c --> 2.0 h_c + lac__L_c + nadh_tcosa_c	0	4.97716	0	0.0606722	101.268	0	2.24348	0	1.90365	94.0918
LCARS_FWD	h_c + lald__L_c + nadh_tcosa_c --> 12ppd__S_c + nad_tcosa_c	0	0.935087	0	0	23.5826	0	3.52547	0	2.99125	30.7588
LCARS_REV	12ppd__S_c + nad_tcosa_c --> h_c + lald__L_c + nadh_tcosa_c	0	47.2211	0	0	25.5153	0	12.3391	0	10.4694	18.3391
LCARSyi	h_c + lald__L_c + nadph_tcosa_c --> 12ppd__S_c + nadp_tcosa_c	0	47.2211	0	0.0123103	61.2387	0	12.3391	0	10.4694	72.2214
LIPOS	4fe4s_c + 2.0 amet_c + h_c + nad_tcosa_c + octapb_c --> 2fe2s_c + 2.0 dad_5_c + 2.0 fe2_c + lipopb_c + 2.0 met__L_c + nadh_tcosa_c	0	0	0	0	243.938	0	0	0	0	236.762
LSERDHr_FWD	nadp_tcosa_c + ser__L_c --> 2amsa_c + h_c + nadph_tcosa_c	0	10.5956	0	0	-0.0136398	0	4.11305	0	1.61078	18.6962
LSERDHr_REV	2amsa_c + h_c + nadph_tcosa_c --> nadp_tcosa_c + ser__L_c	0	0	0	0	51.2129	0	0	0	0	62.1956
M1PD_FWD	mnl1p_c + nad_tcosa_c --> f6p_c + h_c + nadh_tcosa_c	0	0	0	0	34.4714	0	0	0	0	29.9014
M1PD_REV	f6p_c + h_c + nadh_tcosa_c --> mnl1p_c + nad_tcosa_c	0	0	0	0	4.32041	0	0	0	0	18.7022
MALDDH	mal__D_c + nad_tcosa_c --> co2_c + nadh_tcosa_c + pyr_c	0	0	0	0	53.2455	0	0	0	0	51.8086
MANAO_FWD	mana_c + nad_tcosa_c --> fruur_c + h_c + nadh_tcosa_c	0	0	0	0	35.4083	0	0	0	0	28.2321
MANAO_REV	fruur_c + h_c + nadh_tcosa_c --> mana_c + nad_tcosa_c	0	0	0	0	13.6896	0	0	0	0	20.8658
ME2	mal__L_c + nadp_tcosa_c --> co2_c + nadph_tcosa_c + pyr_c	0	15.245	8.40018	9.24959	23.4964	0	8.15043	0	8.01643	50.0469
MOADSUx	iscssh_c + moadamp_c + nadh_tcosa_c --> amp_c + iscs_c + moadcosh_c + nad_tcosa_c	0	0	0	0	74.5861	0	0	0	0	81.7623
MSAR	h_c + msa_c + nadph_tcosa_c --> 3hpp_c + nadp_tcosa_c	0	0.792988	0	0	58.2356	0	0	0	0	69.2183
MTHFD_FWD	mlthf_c + nadp_tcosa_c --> methf_c + nadph_tcosa_c	0	13.9486	0	0	-23.4964	0	4.10101	0	1.1995	26.6752
MTHFD_REV	methf_c + nadph_tcosa_c --> mlthf_c + nadp_tcosa_c	0	3.05808	0.575747	0.675063	31.5935	0	1.86236	0	1.86236	54.2166
MTHFR2	2.0 h_c + mlthf_c + nadh_tcosa_c --> 5mthf_c + nad_tcosa_c	0.126266	0.529134	0.126266	0.130882	31.5935	0.0495492	0.623463	0.0495492	0.468324	47.8086
NADDP	h2o_c + nad_tcosa_c --> amp_c + 2.0 h_c + nmn_c	0	7.83076	0	0.106176	98.9167	0	3.08478	0	2.61734	98.9167
NADH10	h_c + mqn8_c + nadh_tcosa_c --> mql8_c + nad_tcosa_c	0	20.882	0	0.283137	24.0288	0	4.93566	0	4.18775	31.205
NADH18pp	2dmmq8_c + 4.0 h_c + nadh_tcosa_c --> 2dmmql8_c + 3.0 h_p + nad_tcosa_c	0	49.082	0	0	-5.50682	0	12.3391	0	0	1.66939
NADH5	h_c + nadh_tcosa_c + q8_c --> nad_tcosa_c + q8h2_c	0	20.882	0	0.283137	126.695	0	0	0	0	139.106
NADH9	2dmmq8_c + h_c + nadh_tcosa_c --> 2dmmql8_c + nad_tcosa_c	0	20.882	0	0.283137	46.4688	0	4.93566	0	4.18775	53.6451
NADHHR	h2o_c + nadh_tcosa_c --> nadhx__R_c	0	15.6615	0	0	-15.332	0	6.16957	0	0	-8.15579
NADHHS	h2o_c + nadh_tcosa_c --> nadhx__S_c	0	15.6615	0	0	-15.332	0	6.16957	0	0	-8.15579
NADHPO	h2o2_c + h_c + nadh_tcosa_c --> 2.0 h2o_c + nad_tcosa_c	0	5.6951	0	0.0772192	287.195	0	0	0	0	294.372
NADHXD	adp_c + nadhx__S_c --> amp_c + h_c + nadh_tcosa_c + pi_c	0	15.6615	0	0	22.9476	0	6.16957	0	0	44.1449
NADN	h2o_c + nad_tcosa_c --> adprib_c + h_c + ncam_c	0	2.23736	0	0.0303361	96.652	0	0.881367	0	0.747864	96.652
NADPHHR	h2o_c + nadph_tcosa_c --> nadphx__R_c	0	15.6615	0	0	9.21695	0	6.16957	0	0	9.21695
NADPHHS	h2o_c + nadph_tcosa_c --> nadphx__S_c	0	15.6615	0	0	9.21695	0	6.16957	0	0	9.21695
NADPHQR2	h_c + nadph_tcosa_c + q8_c --> nadp_tcosa_c + q8h2_c	0	15.6411	0	0.169882	164.352	0	0	0	0	180.568
NADPHQR3	h_c + mqn8_c + nadph_tcosa_c --> mql8_c + nadp_tcosa_c	0	15.6411	0	0.169882	61.6849	0	3.52547	0	2.99145	72.6676
NADPHQR4	2dmmq8_c + h_c + nadph_tcosa_c --> 2dmmql8_c + nadp_tcosa_c	0	15.6411	0	0.169882	84.125	0	3.52547	0	2.99125	95.1077
NADPHXD	adp_c + nadphx__S_c --> amp_c + h_c + nadph_tcosa_c + pi_c	0	15.6615	0	0	11.4827	0	6.16957	0	0	44.1449
NADS1	atp_c + dnad_c + nh4_c --> amp_c + h_c + nad_tcosa_c + ppi_c	0.0018634	3.91724	0.0018634	0.0549516	73.554	0.00073124	1.54312	0.00073124	1.30949	80.7302
NHFRBO	h_c + nadh_tcosa_c + 2.0 no_c --> h2o_c + n2o_c + nad_tcosa_c	0	0	0	0	276.397	0	0	0	0	283.573
NMNAT	atp_c + h_c + nmn_c --> nad_tcosa_c + ppi_c	0	7.83076	0	0.106176	28.2597	0	3.08478	0	2.61752	35.4359
NODOx	nadh_tcosa_c + 2.0 no_c + 2.0 o2_c --> h_c + nad_tcosa_c + 2.0 no3_c	0	0	0	0	496.305	0	0	0	0	503.481
NODOy	nadph_tcosa_c + 2.0 no_c + 2.0 o2_c --> h_c + nadp_tcosa_c + 2.0 no3_c	0	0	0	0	533.961	0	0	0	0	544.944
NTRIR2x	5.0 h_c + 3.0 nadh_tcosa_c + no2_c --> 2.0 h2o_c + 3.0 nad_tcosa_c + nh4_c	0	0	0	0	305.591	0	0	0	0	351.668
OGMEACPR	h_c + nadph_tcosa_c + ogmeACP_c --> hgmeACP_c + nadp_tcosa_c	1.64e-06	1.68e-06	1.64e-06	1.64e-06	53.4473	6.4e-07	6.7e-07	6.4e-07	7.2e-07	64.4299
OMMBLHX3	2ommbl_c + 2.0 atp_c + 3.0 h2o_c + nad_tcosa_c --> 2omhmbl_c + 2.0 adp_c + 3.0 h_c + nadh_tcosa_c + 2.0 pi_c	0	0	0	0	165.248	0	0	0	0	169.606
OMMBLHXy	2ommbl_c + h_c + nadph_tcosa_c + o2_c --> 2omhmbl_c + h2o_c + nadp_tcosa_c	0	0	0	0	467.829	0	0	0	0	478.812
OMPHHXy	2omph_c + h_c + nadph_tcosa_c + o2_c --> 2ombzl_c + h2o_c + nadp_tcosa_c	0	0	0	0	467.832	0	0	0	0	478.814
OPHHX3	2oph_c + 2.0 atp_c + 3.0 h2o_c + nad_tcosa_c --> 2ohph_c + 2.0 adp_c + 3.0 h_c + nadh_tcosa_c + 2.0 pi_c	0	0.00019132	0	0.00018259	165.271	7.158e-05	8.339e-05	7.158e-05	8.147e-05	169.629
OPHHXy	2oph_c + h_c + nadph_tcosa_c + o2_c --> 2ohph_c + h2o_c + nadp_tcosa_c	0	0.00018905	0	0.00018258	467.852	0	0	0	0	478.835
OPMEACPR	h_c + nadph_tcosa_c + opmeACP_c --> hpmeACP_c + nadp_tcosa_c	1.64e-06	1.68e-06	1.64e-06	1.64e-06	53.4473	6.4e-07	6.7e-07	6.4e-07	7.2e-07	64.4299
OXCOAHDH	2oxpaccoa_c + 2.0 h2o_c + nadp_tcosa_c --> 3oxdhscoa_c + 2.0 h_c + nadph_tcosa_c	0	0	0	0	29.9506	0	0	0	0	48.6604
P5CD	1pyr5c_c + 2.0 h2o_c + nad_tcosa_c --> glu__L_c + h_c + nadh_tcosa_c	0	12.5292	0	0.141569	57.5233	0	4.11305	0	3.49003	50.347
P5CR	1pyr5c_c + 2.0 h_c + nadph_tcosa_c --> nadp_tcosa_c + pro__L_c	0.180823	15.822	0.180823	0.350705	53.0366	0.0709586	1.71618	0.0709586	1.46687	64.0193
PACCOAE	h_c + nadph_tcosa_c + o2_c + phaccoa_c --> h2o_c + nadp_tcosa_c + rephaccoa_c	0	0	0	0	43.7501	0	0	0	0	54.7327
PCNO_FWD	nadp_tcosa_c + ppcoa_c --> h_c + nadph_tcosa_c + prpncoa_c	0	0	0	0	-44.3044	0	0	0	0	-25.5946
PCNO_REV	h_c + nadph_tcosa_c + prpncoa_c --> nadp_tcosa_c + ppcoa_c	0	0	0	0	95.5037	0	0	0	0	106.486
PDX5PO2	nad_tcosa_c + pdx5p_c --> h_c + nadh_tcosa_c + pydx5p_c	0	0.00019132	0	0.00018259	33.9225	7.158e-05	8.339e-05	7.158e-05	8.147e-05	26.7463
PDX5PS	dxyl5p_c + nad_tcosa_c + phthr_c --> co2_c + 2.0 h2o_c + h_c + nadh_tcosa_c + pdx5p_c + pi_c	0.00018241	0.00019501	0.00018241	0.00018259	300.177	7.158e-05	8.339e-05	7.158e-05	8.147e-05	307.374
PERD_FWD	4per_c + nad_tcosa_c --> h_c + nadh_tcosa_c + ohpb_c	0	0.0001935	0	0.00018259	33.2963	0	8.353e-05	0	8.147e-05	26.1201
PERD_REV	h_c + nadh_tcosa_c + ohpb_c --> 4per_c + nad_tcosa_c	0	0.0003911	0	0	15.8016	0	0.00016706	0	0	22.9778
PGCD	3pg_c + nad_tcosa_c --> 3php_c + h_c + nadh_tcosa_c	0	17.0675	0	0	-1.70371	0	6.70359	0	0	-8.87992
POAACR	nadh_tcosa_c + poaac_c --> 3amac_c + h2o_c + nad_tcosa_c	0	0.792988	0	0	522.055	0	0	0	0	529.231
PPDOy	h_c + lald__D_c + nadph_tcosa_c --> 12ppd__R_c + nadp_tcosa_c	0	0.935087	0	0	55.4484	0	3.52547	0	2.99145	66.431
PPND	nad_tcosa_c + pphn_c --> 34hpp_c + co2_c + nadh_tcosa_c	0.112981	0.497313	0.112981	0.118235	86.4306	0.0443362	0.849063	0.0443362	0.727168	86.5699
PPPNDO	h_c + nadh_tcosa_c + o2_c + pppn_c --> cechddd_c + nad_tcosa_c	0	0	0	0	357.46	0	0	0	0	364.636
PYROX	h_c + nadh_tcosa_c + o2_c + ura_c --> nad_tcosa_c + uracp_c	0	0.792988	0	0	-251.251	0	0	0	0	-244.074
QUINDH	nad_tcosa_c + quin_c --> 3dhq_c + 2.0 h_c + nadh_tcosa_c	0	0	0	0	67.4632	0	0	0	0	60.287
QUINDHyi	nadp_tcosa_c + quin_c --> 3dhq_c + 2.0 h_c + nadph_tcosa_c	0	0	0	0	31.3055	0	0	0	0	44.2486
SBTPD_FWD	nad_tcosa_c + sbt6p_c --> f6p_c + h_c + nadh_tcosa_c	0	0	0	0	30.0136	0	0	0	0	25.4436
SBTPD_REV	f6p_c + h_c + nadh_tcosa_c --> nad_tcosa_c + sbt6p_c	0	0	0	0	8.77819	0	0	0	0	23.16
SELGTHR2	dgslnt_c + h_c + nadph_tcosa_c --> gslnt_c + gthrd_c + nadp_tcosa_c	0	0	0	0	87.6934	0	0	0	0	98.6761
SELGTHR3	gslnt_c + nadph_tcosa_c --> gthrd_c + nadp_tcosa_c + seln_c	0	0	0	0	87.6934	0	0	0	0	98.6761
SGSAD	h2o_c + nad_tcosa_c + sucgsa_c --> 2.0 h_c + nadh_tcosa_c + sucglu_c	0	2.40946	0	0.0274004	96.215	0	0.881367	0	0.747812	89.0388
SHCHD2	dscl_c + nad_tcosa_c --> h_c + nadh_tcosa_c + scl_c	0.00018241	0.00019504	0.00018241	0.00018259	149.098	7.158e-05	8.17e-05	7.158e-05	8.147e-05	141.922
SHK3Dr_FWD	3dhsk_c + h_c + nadph_tcosa_c --> nadp_tcosa_c + skm_c	0.311755	0.696087	0.311755	0.317009	44.3537	0.122339	0.983209	0.122339	0.852811	55.3363
SHK3Dr_REV	nadp_tcosa_c + skm_c --> 3dhsk_c + h_c + nadph_tcosa_c	0	0	0	0	-23.4964	0	0	0	0	-10.5534
SSALx	h2o_c + nad_tcosa_c + sucsal_c --> 2.0 h_c + nadh_tcosa_c + succ_c	0	9.19097	0	0.212353	91.4178	0	1.64522	0	1.39601
SSALy	h2o_c + nadp_tcosa_c + sucsal_c --> 2.0 h_c + nadph_tcosa_c + succ_c	0	9.77471	0	0.424706	55.8631	0	1.89833	0	1.61067
SULR	5.0 h_c + 3.0 nadph_tcosa_c + so3_c --> 3.0 h2o_c + h2s_c + 3.0 nadp_tcosa_c	0.20244	1.53534	0.20244	0.219085	174.079	0.0794417	1.72466	0.0794417	1.47536	207.027
TAGURr_FWD	altrn_c + nad_tcosa_c --> h_c + nadh_tcosa_c + tagur_c	0	0	0	0	33.716	0	0	0	0	26.5398
TAGURr_REV	h_c + nadh_tcosa_c + tagur_c --> altrn_c + nad_tcosa_c	0	0	0	0	15.3819	0	0	0	0	22.5581
TDPDRR	dtdp4d6dm_c + h_c + nadph_tcosa_c --> dtdprmn_c + nadp_tcosa_c	0	0.0123222	0	0	33.6887	0	0.0310159	0	0	44.6713
THRD	nad_tcosa_c + thr__L_c --> 2aobut_c + h_c + nadh_tcosa_c	0	4.80059	0	1.42569	26.7958	0	2.23202	0	2.21916	19.6196
THZPSN3	atp_c + dhgly_c + dxyl5p_c + h_c + iscssh_c + nadph_tcosa_c --> 4mpetz_c + amp_c + co2_c + 2.0 h2o_c + iscs_c + nadp_tcosa_c + ppi_c	0.00018241	0.00019133	0.00018241	0.00018259	153.924	7.158e-05	7.362e-05	7.158e-05	8.022e-05	172.323
TRDR	h_c + nadph_tcosa_c + trdox_c --> nadp_tcosa_c + trdrd_c	0	8.7116	0	0.380456	45.5636	0	4.74076	0	4.03987	56.5462
TRSARr_FWD	2h3oppan_c + h_c + nadh_tcosa_c --> glyc__R_c + nad_tcosa_c	0	15.6611	0	0.0774182	29.9595	0	6.16957	0	0.997213	37.1357
TRSARr_REV	glyc__R_c + nad_tcosa_c --> 2h3oppan_c + h_c + nadh_tcosa_c	0	1000	0	0	19.1384	0	1000	0	10.4701	11.9622
TYRL	amet_c + nadph_tcosa_c + tyr__L_c --> 4crsol_c + dad_5_c + dhgly_c + h_c + met__L_c + nadp_tcosa_c	0.00018241	0.251773	0.00018241	0.0035937	198.85	7.158e-05	0.470134	7.158e-05	0.398932	209.833
UACMAMO	h2o_c + 2.0 nad_tcosa_c + uacmam_c --> 3.0 h_c + 2.0 nadh_tcosa_c + uacmamu_c	0	0.0492888	0	0	104.413	0	0.124063	0	0	90.0604
UAPGR	h_c + nadph_tcosa_c + uaccg_c --> nadp_tcosa_c + uamr_c	0.0227306	1.3846	0.0227306	0.0400655	87.1579	0.00891995	0.53399	0.00891995	0.445144	104.23
UDPGDC	nad_tcosa_c + udpglcur_c --> co2_c + nadh_tcosa_c + udpLa4o_c	0	0	0	0	86.512	0	0	0	0	86.6513
UDPGD	h2o_c + 2.0 nad_tcosa_c + udpg_c --> 3.0 h_c + 2.0 nadh_tcosa_c + udpglcur_c	0	0	0	0	103.467	0	0	0	0	89.1147
URDGLYCD	nad_tcosa_c + urdglyc_c --> h_c + nadh_tcosa_c + oxur_c	0	1.08972	0	0.0107773	60.5453	0	0	0	0	53.3691
XAND	h2o_c + nad_tcosa_c + xan_c --> h_c + nadh_tcosa_c + urate_c	0	1.29193	0	0.0118108	74.8098	0	0	0	0	67.6336

## Sheet: C_MDF_CVAs
Aerobic concentration ranges determined by Concentration Variability Analysis (CVA) for a selected high growth rate (under its given MDF and under standard concentration ranges)
and comparison with measured in vivo data from Bennett et al. (2009), https://doi.org/10.1038/nchembio.186
Wild-type, aerobic, µ: 0.818						LEGEND:
MDF: 7.966						CVA range not in measured range
						CVA range in measured range
Metabolite ID	Metabolite Name	Min CVA conc.	Max CVA conc.	Min in vivo conc.	Max in vivo conc.
23dhb_c	2,3-Dihydroxybenzoate	1e-06	0.02	0.000117	0.000164
2dr5p_c	2-Deoxy-D-ribose 5-phosphate	1e-06	0.02	4.82e-05	0.0019
3mob_c	3-Methyl-2-oxobutanoate	1e-06	0.02	4.82e-05	0.0019
3pg_c	3-Phospho-D-glycerate	0.000661192	0.0082406	0.00151	0.00158
4hbz_c	4-Hydroxybenzoate	1e-06	0.02	4.43e-05	6.15e-05
6pgc_c	6-Phospho-D-gluconate	1e-06	0.02	0.00369	0.00385
aacoa_c	Acetoacetyl-CoA	1e-06	0.02	1.37e-05	3.47e-05
accoa_c	Acetyl-CoA	1e-06	0.02	0.000529	0.000694
acgam1p_c	N-Acetyl-D-glucosamine 1-phosphate	1e-06	0.02	0.00679	0.0126
acon_C_c	Cis-Aconitate	1.54716e-05	1.54716e-05	1.38e-05	1.88e-05
acorn_c	N2-Acetyl-L-ornithine	1e-06	0.02	2.71e-05	6.94e-05
actp_c	Acetyl phosphate	1e-06	0.02	0.00102	0.00113
ade_c	Adenine	1e-06	0.02	1.26e-06	1.71e-06
adn_c	Adenosine	1e-06	0.02	5.1e-06	8.62e-06
adp_c	ADP C10H12N5O10P2	1e-06	8.76596e-05	0.000437	0.000704
adpglc_c	ADPglucose C16H23N5O15P2	1e-06	0.02	2.83e-06	6.44e-06
akg_c	2-Oxoglutarate	1e-06	0.000440432	0.000312	0.000631
ala__L_c	L-Alanine	2.44578e-05	0.02	0.00232	0.0028
amet_c	S-Adenosyl-L-methionine	1e-06	0.02	0.000119	0.000284
amp_c	AMP C10H12N5O7P	1e-06	0.02	0.000232	0.000341
anth_c	Anthranilate	1e-06	0.02	3.34e-06	3.62e-06
arg__L_c	L-Arginine	1e-06	0.02	0.000479	0.000675
asn__L_c	L-Asparagine	1e-06	0.02	0.000442	0.000592
asp__L_c	L-Aspartate	7.70409e-05	0.02	0.00356	0.00504
atp_c	ATP C10H12N5O13P3	0.000228155	0.02	0.00813	0.0114
cbasp_c	N-Carbamoyl-L-aspartate	0.000466358	0.02	0.000364	0.000955
cdp_c	CDP C9H12N3O11P2	1e-06	0.02	0.000364	0.000955
cit_c	Citrate	0.02	0.02	0.0011	0.00348
citr__L_c	L-Citrulline	1e-06	0.02	0.00123	0.00148
cmp_c	CMP C9H12N3O8P	1e-06	0.02	0.000187	0.000694
coa_c	Coenzyme A	1e-06	0.000395131	8.83e-05	0.0212
cpmp_c	Cyclic pyranopterin monophosphate	1e-06	0.02	2.82e-05	4.39e-05
csn_c	Cytosine	1e-06	0.02	8.65e-06	2.29e-05
ctp_c	CTP C9H12N3O14P3	1e-06	0.02	0.00227	0.00327
cytd_c	Cytidine	1e-06	0.02	1.18e-06	5.67e-06
dad_2_c	Deoxyadenosine	1e-06	0.02	1.8e-06	4.41e-06
damp_c	DAMP C10H12N5O6P	1e-06	0.02	2.99e-06	2.62e-05
datp_c	DATP C10H12N5O12P3	1e-06	0.02	8.13e-06	2.96e-05
dcdp_c	DCDP C9H12N3O10P2	1e-06	0.02	8.13e-06	2.96e-05
dctp_c	DCTP C9H12N3O13P3	1e-06	0.02	2.6e-05	4.57e-05
dgdp_c	DGDP C10H12N5O10P2	1e-06	0.02	2.6e-05	4.57e-05
dgmp_c	DGMP C10H12N5O7P	1e-06	0.02	3.91e-05	6.58e-05
dgsn_c	Deoxyguanosine	1e-06	0.02	4.11e-07	6.62e-07
dhap_c	Dihydroxyacetone phosphate	1e-06	0.02	0.000344	0.000405
dhor__S_c	(S)-Dihydroorotate	1e-06	4.28855e-05	1.16e-05	1.23e-05
dtdp_c	DTDP C10H13N2O11P2	1e-06	0.02	0.000337	0.000426
dtdpglu_c	DTDPglucose	1e-06	0.02	0.000337	0.000426
dttp_c	DTTP C10H13N2O14P3	1e-06	0.02	0.00421	0.00508
dump_c	DUMP C9H11N2O8P	1e-06	0.02	0.00421	0.00508
f1p_c	D-Fructose 1-phosphate	1e-06	0.02	0.00421	0.00508
f6p_c	D-Fructose 6-phosphate	1e-06	0.02	0.00421	0.00508
fad_c	Flavin adenine dinucleotide oxidized	1e-06	0.02	9.33e-05	0.000319
fadh2_c	Flavin adenine dinucleotide reduced	1e-06	0.02	3.84e-05	7.51e-05
fdp_c	D-Fructose 1,6-bisphosphate	1e-06	0.02	0.014	0.0164
fum_c	Fumarate	6.23748e-06	0.0108532	3e-06	0.00442
g6p_c	D-Glucose 6-phosphate	1.71667e-05	0.02	3e-06	0.00442
gam6p_c	D-Glucosamine 6-phosphate	8.79992e-05	0.02	0.000959	0.00139
gdp_c	GDP C10H12N5O11P2	1e-06	0.02	0.000499	0.000916
glcn_c	D-Gluconate	1e-06	0.02	5.74e-06	0.000302
gln__L_c	L-Glutamine	1e-06	0.02	0.0035	0.00415
glu__L_c	L-Glutamate	0.00160472	0.02	0.0924	0.0998
glyc3p_c	Glycerol 3-phosphate	1e-06	0.02	1.29e-05	0.000187
gmp_c	GMP C10H12N5O8P	1e-06	0.02	1.66e-05	3.38e-05
gsn_c	Guanosine	1e-06	0.02	1.22e-06	2.17e-06
gthox_c	Oxidized glutathione	1e-06	0.02	1e-06	0.0208
gthrd_c	Reduced glutathione	1e-06	0.02	1e-06	0.0208
gtp_c	GTP C10H12N5O14P3	1e-06	0.02	0.00157	0.0151
gua_c	Guanine	1e-06	0.02	0.000132	0.000269
hcys__L_c	L-Homocysteine	1e-06	0.02	0.000365	0.000375
his__L_c	L-Histidine	1e-06	0.02	4.58e-05	9.97e-05
histd_c	L-Histidinol	1e-06	0.02	1.26e-05	1.3e-05
imp_c	IMP C10H11N4O8P	1e-06	0.02	1.26e-05	1.3e-05
ins_c	Inosine	1e-06	0.02	0.000138	0.000303
itp_c	ITP C10H11N4O14P3	1e-06	0.02	0.000138	0.000303
lys__L_c	L-Lysine	1e-06	0.02	0.000327	0.000502
mal__L_c	L-Malate	1e-06	0.00174	0.00166	0.0017
malcoame_c	Malonyl-CoA methyl ester	1e-06	0.02	4.05e-07	0.00309
met__D_c	D-Methionine	1e-06	0.02	0.000131	0.000161
nad_tcosa_c	NAD for TCOSA	0.00234135	0.02	0.00232	0.0028
nadh_tcosa_c	NADH for TCOSA	1e-06	8.54208e-06	5.45e-05	0.000127
nadp_tcosa_c	NADP for TCOSA	1e-06	0.00170843	1.4e-07	3.11e-05
nadph_tcosa_c	NADPH for TCOSA	1.17066e-05	0.02	0.00011	0.000134
orn_c	Ornithine	1e-06	0.02	6.81e-06	1.51e-05
pep_c	Phosphoenolpyruvate	1e-06	1.24633e-05	0.000146	0.000231
phe__L_c	L-Phenylalanine	1e-06	0.02	1.77e-05	1.87e-05
phpyr_c	Phenylpyruvate	1e-06	0.02	5.01e-05	0.000161
ppcoa_c	Propanoyl-CoA	1e-06	0.02	3.88e-06	7.29e-06
pro__L_c	L-Proline	1e-06	0.02	0.000372	0.000399
prpp_c	5-Phospho-alpha-D-ribose 1-diphosphate	1e-06	0.02	0.000136	0.000492
quln_c	Quinolinate	1e-06	0.02	2.41e-06	5.49e-05
r5p_c	Alpha-D-Ribose 5-phosphate	1e-06	0.00485534	2.41e-06	5.49e-05
ribflv_c	Riboflavin C17H20N4O6	1e-06	0.02	1.72e-05	2.11e-05
ru5p__D_c	D-Ribulose 5-phosphate	9.34162e-06	0.02	1.72e-05	2.11e-05
ser__L_c	L-Serine	1e-06	0.02	2.57e-05	0.00018
skm_c	Shikimate	1e-06	0.02	7.02e-06	2.81e-05
succ_c	Succinate	1e-06	0.02	0.000341	0.000949
succoa_c	Succinyl-CoA	5.06162e-05	0.02	0.000142	0.000383
thr__L_c	L-Threonine	1e-06	0.02	0.000174	0.000185
trp__L_c	L-Tryptophan	1e-06	0.02	1.14e-05	1.29e-05
tyr__L_c	L-Tyrosine	1e-06	0.02	1.87e-05	4.47e-05
udp_c	UDP C9H11N2O12P2	1e-06	0.02	0.00118	0.00272
udpg_c	UDPglucose	1e-06	0.02	0.00123	0.00511
udpglcur_c	UDP-D-glucuronate	1e-06	0.02	0.00012	0.00267
ump_c	UMP C9H11N2O9P	1e-06	0.02	0.00012	0.00267
uri_c	Uridine	1e-06	0.02	0.00196	0.00224
utp_c	UTP C9H11N2O15P3	1e-06	0.02	0.00776	0.00886
val__L_c	L-Valine	1e-06	0.02	0.00353	0.00458

## Sheet: D_SubMDF_CVAs
Aerobic concentration ranges determined by Concentration Variability Analysis (CVA) for a selected high growth rate (under its given SubMDF and under standard concentration ranges)
and comparison with measured in vivo data from Bennett et al. (2009), https://doi.org/10.1038/nchembio.186
						LEGEND:
Wild-type, aerobic, µ: 0.818						CVA range not in measured range
SubMDF: 23.496						CVA range in measured range
Metabolite ID	Metabolite Name	Min CVA conc.	Max CVA conc.	Min in vivo conc.	Max in vivo conc.
23dhb_c	2,3-Dihydroxybenzoate	1e-06	0.02	0.000117	0.000164
2dr5p_c	2-Deoxy-D-ribose 5-phosphate	1e-06	0.02	4.82e-05	0.0019
3mob_c	3-Methyl-2-oxobutanoate	1e-06	0.02	4.82e-05	0.0019
3pg_c	3-Phospho-D-glycerate	5.50073e-06	0.000301385	0.00151	0.00158
4hbz_c	4-Hydroxybenzoate	1e-06	0.02	4.43e-05	6.15e-05
6pgc_c	6-Phospho-D-gluconate	1e-06	0.02	0.00369	0.00385
aacoa_c	Acetoacetyl-CoA	1e-06	0.02	1.37e-05	3.47e-05
accoa_c	Acetyl-CoA	1e-06	0.02	0.000529	0.000694
acgam1p_c	N-Acetyl-D-glucosamine 1-phosphate	1e-06	0.02	0.00679	0.0126
acon_C_c	Cis-Aconitate	6.74363e-06	0.000369484	1.38e-05	1.88e-05
acorn_c	N2-Acetyl-L-ornithine	1e-06	0.02	2.71e-05	6.94e-05
actp_c	Acetyl phosphate	1e-06	0.02	0.00102	0.00113
ade_c	Adenine	1e-06	0.02	1.26e-06	1.71e-06
adn_c	Adenosine	1e-06	0.02	5.1e-06	8.62e-06
adp_c	ADP C10H12N5O10P2	1e-06	0.000554326	0.000437	0.000704
adpglc_c	ADPglucose C16H23N5O15P2	1e-06	0.02	2.83e-06	6.44e-06
akg_c	2-Oxoglutarate	1e-06	5.479e-05	0.000312	0.000631
ala__L_c	L-Alanine	1.02413e-06	0.0128228	0.00232	0.0028
amet_c	S-Adenosyl-L-methionine	1e-06	0.02	0.000119	0.000284
amp_c	AMP C10H12N5O7P	1e-06	0.02	0.000232	0.000341
anth_c	Anthranilate	1e-06	0.02	3.34e-06	3.62e-06
arg__L_c	L-Arginine	1e-06	0.02	0.000479	0.000675
asn__L_c	L-Asparagine	1e-06	0.02	0.000442	0.000592
asp__L_c	L-Aspartate	0.00036503	0.02	0.00356	0.00504
atp_c	ATP C10H12N5O13P3	3.60798e-05	0.02	0.00813	0.0114
cbasp_c	N-Carbamoyl-L-aspartate	1.95281e-05	0.02	0.000364	0.000955
cdp_c	CDP C9H12N3O11P2	1e-06	0.02	0.000364	0.000955
cit_c	Citrate	0.00036503	0.02	0.0011	0.00348
citr__L_c	L-Citrulline	1e-06	0.02	0.00123	0.00148
cmp_c	CMP C9H12N3O8P	1e-06	0.02	0.000187	0.000694
coa_c	Coenzyme A	1e-06	0.00943628	8.83e-05	0.0212
cpmp_c	Cyclic pyranopterin monophosphate	1e-06	0.02	2.82e-05	4.39e-05
csn_c	Cytosine	1e-06	0.02	8.65e-06	2.29e-05
ctp_c	CTP C9H12N3O14P3	1e-06	0.02	0.00227	0.00327
cytd_c	Cytidine	1e-06	0.02	1.18e-06	5.67e-06
dad_2_c	Deoxyadenosine	1e-06	0.02	1.8e-06	4.41e-06
damp_c	DAMP C10H12N5O6P	1e-06	0.02	2.99e-06	2.62e-05
datp_c	DATP C10H12N5O12P3	1e-06	0.02	8.13e-06	2.96e-05
dcdp_c	DCDP C9H12N3O10P2	1e-06	0.02	8.13e-06	2.96e-05
dctp_c	DCTP C9H12N3O13P3	1e-06	0.02	2.6e-05	4.57e-05
dgdp_c	DGDP C10H12N5O10P2	1e-06	0.02	2.6e-05	4.57e-05
dgmp_c	DGMP C10H12N5O7P	1e-06	0.02	3.91e-05	6.58e-05
dgsn_c	Deoxyguanosine	1e-06	0.02	4.11e-07	6.62e-07
dhap_c	Dihydroxyacetone phosphate	0.000381187	0.02	0.000344	0.000405
dhor__S_c	(S)-Dihydroorotate	1e-06	0.00102417	1.16e-05	1.23e-05
dtdp_c	DTDP C10H13N2O11P2	1e-06	0.02	0.000337	0.000426
dtdpglu_c	DTDPglucose	1e-06	0.02	0.000337	0.000426
dttp_c	DTTP C10H13N2O14P3	1e-06	0.02	0.00421	0.00508
dump_c	DUMP C9H11N2O8P	1e-06	0.02	0.00421	0.00508
f1p_c	D-Fructose 1-phosphate	1e-06	0.02	0.00421	0.00508
f6p_c	D-Fructose 6-phosphate	1e-06	0.02	0.00421	0.00508
fad_c	Flavin adenine dinucleotide oxidized	1e-06	0.02	9.33e-05	0.000319
fadh2_c	Flavin adenine dinucleotide reduced	1e-06	0.02	3.84e-05	7.51e-05
fdp_c	D-Fructose 1,6-bisphosphate	1e-06	0.02	0.014	0.0164
fum_c	Fumarate	3.58498e-05	0.02	3e-06	0.00442
g6p_c	D-Glucose 6-phosphate	1e-06	0.02	3e-06	0.00442
gam6p_c	D-Glucosamine 6-phosphate	3.68484e-06	0.02	0.000959	0.00139
gdp_c	GDP C10H12N5O11P2	1e-06	0.02	0.000499	0.000916
glcn_c	D-Gluconate	1e-06	0.02	5.74e-06	0.000302
gln__L_c	L-Glutamine	1e-06	0.02	0.0035	0.00415
glu__L_c	L-Glutamate	9.55368e-06	0.00529586	0.0924	0.0998
glyc3p_c	Glycerol 3-phosphate	1e-06	0.02	1.29e-05	0.000187
gmp_c	GMP C10H12N5O8P	1e-06	0.02	1.66e-05	3.38e-05
gsn_c	Guanosine	1e-06	0.02	1.22e-06	2.17e-06
gthox_c	Oxidized glutathione	1e-06	0.02	1e-06	0.0208
gthrd_c	Reduced glutathione	1e-06	0.02	1e-06	0.0208
gtp_c	GTP C10H12N5O14P3	1e-06	0.02	0.00157	0.0151
gua_c	Guanine	1e-06	0.02	0.000132	0.000269
hcys__L_c	L-Homocysteine	1e-06	0.02	0.000365	0.000375
his__L_c	L-Histidine	1e-06	0.02	4.58e-05	9.97e-05
histd_c	L-Histidinol	1e-06	0.02	1.26e-05	1.3e-05
imp_c	IMP C10H11N4O8P	1e-06	0.02	1.26e-05	1.3e-05
ins_c	Inosine	1e-06	0.02	0.000138	0.000303
itp_c	ITP C10H11N4O14P3	1e-06	0.02	0.000138	0.000303
lys__L_c	L-Lysine	1e-06	0.02	0.000327	0.000502
mal__L_c	L-Malate	0.000137258	0.02	0.00166	0.0017
malcoame_c	Malonyl-CoA methyl ester	1e-06	0.02	4.05e-07	0.00309
met__D_c	D-Methionine	1e-06	0.02	0.000131	0.000161
nad_tcosa_c	NAD for TCOSA	0.00215971	0.02	0.00232	0.0028
nadh_tcosa_c	NADH for TCOSA	1e-06	9.26051e-06	5.45e-05	0.000127
nadp_tcosa_c	NADP for TCOSA	1e-06	0.000196042	1.4e-07	3.11e-05
nadph_tcosa_c	NADPH for TCOSA	0.000102019	0.02	0.00011	0.000134
orn_c	Ornithine	1e-06	0.02	6.81e-06	1.51e-05
pep_c	Phosphoenolpyruvate	1e-06	0.000259964	0.000146	0.000231
phe__L_c	L-Phenylalanine	1e-06	0.02	1.77e-05	1.87e-05
phpyr_c	Phenylpyruvate	1e-06	0.02	5.01e-05	0.000161
ppcoa_c	Propanoyl-CoA	1e-06	0.02	3.88e-06	7.29e-06
pro__L_c	L-Proline	1e-06	0.02	0.000372	0.000399
prpp_c	5-Phospho-alpha-D-ribose 1-diphosphate	1e-06	0.02	0.000136	0.000492
quln_c	Quinolinate	1e-06	0.02	2.41e-06	5.49e-05
r5p_c	Alpha-D-Ribose 5-phosphate	1e-06	0.00430467	2.41e-06	5.49e-05
ribflv_c	Riboflavin C17H20N4O6	1e-06	0.02	1.72e-05	2.11e-05
ru5p__D_c	D-Ribulose 5-phosphate	1e-06	0.00488506	1.72e-05	2.11e-05
ser__L_c	L-Serine	1e-06	0.02	2.57e-05	0.00018
skm_c	Shikimate	1e-06	0.02	7.02e-06	2.81e-05
succ_c	Succinate	1e-06	0.02	0.000341	0.000949
succoa_c	Succinyl-CoA	2.11948e-06	0.02	0.000142	0.000383
thr__L_c	L-Threonine	1e-06	0.02	0.000174	0.000185
trp__L_c	L-Tryptophan	1e-06	0.02	1.14e-05	1.29e-05
tyr__L_c	L-Tyrosine	1e-06	0.02	1.87e-05	4.47e-05
udp_c	UDP C9H11N2O12P2	1e-06	0.02	0.00118	0.00272
udpg_c	UDPglucose	1e-06	0.02	0.00123	0.00511
udpglcur_c	UDP-D-glucuronate	1e-06	0.02	0.00012	0.00267
ump_c	UMP C9H11N2O9P	1e-06	0.02	0.00012	0.00267
uri_c	Uridine	1e-06	0.02	0.00196	0.00224
utp_c	UTP C9H11N2O15P3	1e-06	0.02	0.00776	0.00886
val__L_c	L-Valine	1e-06	0.02	0.00353	0.00458
