# Supplementary material for: Network-wide thermodynamic constraints shape NAD(P)H cofactor specificity of biochemical reactions
Source: Nat Commun. 2023 Aug 3;14:4660. doi: 10.1038/s41467-023-40297-8 (PMC10400544; doi:10.1038/s41467-023-40297-8)
Supplement: Supplementary file 6 — Source Data [file 41467_2023_40297_MOESM6_ESM.zip]

Archive with 36 entries (30 files):
- Source_Data/Figure_3/
- Source_Data/Figure_3/3A_aerobic_optmdf_table_STANDARDCONC.csv
- Source_Data/Figure_3/3B_aerobic_optsubmdf_table_STANDARDCONC.csv
- Source_Data/Figure_3/3C_anaerobic_optmdf_table_STANDARDCONC.csv
- Source_Data/Figure_3/3D_anaerobic_optsubmdf_table_STANDARDCONC.csv
- Source_Data/Figure_4/
- Source_Data/Figure_4/4A_aerobic_ratio_ratios_table_MDF_standard_concentrations.csv
- Source_Data/Figure_4/4B_aerobic_ratio_ratios_table_SubMDF_standard_concentrations.csv
- Source_Data/Figure_4/4C_anaerobic_ratio_ratios_table_MDF_standard_concentrations.csv
- Source_Data/Figure_4/4D_anaerobic_ratio_ratios_table_SubMDF_standard_concentrations.csv
- Source_Data/Figure_5/
- Source_Data/Figure_5/dE0_of_-165_mV_aerobic_optmdf_table_STANDARDCONC.csv
- Source_Data/Figure_5/dE0_of_-165_mV_aerobic_optsubmdf_table_STANDARDCONC.csv
- Source_Data/Figure_5/dE0_of_-165_mV_anaerobic_optmdf_table_STANDARDCONC.csv
- Source_Data/Figure_5/dE0_of_-165_mV_anaerobic_optsubmdf_table_STANDARDCONC.csv
- Source_Data/Figure_5/dE0_of_-475_mV_aerobic_optmdf_table_STANDARDCONC.csv
- Source_Data/Figure_5/dE0_of_-475_mV_aerobic_optsubmdf_table_STANDARDCONC.csv
- Source_Data/Figure_5/dE0_of_-475_mV_anaerobic_optmdf_table_STANDARDCONC.csv
- Source_Data/Figure_5/dE0_of_-475_mV_anaerobic_optsubmdf_table_STANDARDCONC.csv
- Source_Data/Figure_5/No_dE0_change_aerobic_optmdf_table_STANDARDCONC.csv
- Source_Data/Figure_5/No_dE0_change_aerobic_optsubmdf_table_STANDARDCONC.csv
- Source_Data/Figure_5/No_dE0_change_anaerobic_optmdf_table_STANDARDCONC.csv
- Source_Data/Figure_5/No_dE0_change_anaerobic_optsubmdf_table_STANDARDCONC.csv
- Source_Data/Figure_6/
- Source_Data/Figure_6/6B_ratio_ratios_table_MDF_standard_concentrations.csv
- Source_Data/Figure_6/6D_ratio_ratios_table_SubMDF_standard_concentrations.csv
- Source_Data/README.txt
- Source_Data/Readme_Source_Data.doc
- Source_Data/Readme_Source_Data.pdf
- Source_Data/Supplementary_Figure_1/
- Source_Data/Supplementary_Figure_1/S1A_aerobic_optmdf_table_STANDARDCONC.csv
- Source_Data/Supplementary_Figure_1/S1B_aerobic_optsubmdf_table_STANDARDCONC.csv
- Source_Data/Supplementary_Figure_1/S1C_optmdf_table_STANDARDCONC.csv
- Source_Data/Supplementary_Figure_1/S1D_optsubmdf_table_STANDARDCONC.csv
- Source_Data/Supplementary_Figure_2/
- Source_Data/Supplementary_Figure_2/S2B_ratio_ratios_table_SubMDF_paper_concentrations.csv
