# Supplementary material for: Network-wide thermodynamic constraints shape NAD(P)H cofactor specificity of biochemical reactions
Source: Nat Commun. 2023 Aug 3;14:4660. doi: 10.1038/s41467-023-40297-8 (PMC10400544; doi:10.1038/s41467-023-40297-8)
Supplement: Supplementary file 6 — Source Data [file 41467_2023_40297_MOESM6_ESM.zip › Source_Data/Figure_3/3A_aerobic_optmdf_table_STANDARDCONC.csv]

µ [1/h]	RANDOMFIXED_89	RANDOMS_16	RANDOMS_101	RANDOMS_307	RANDOMS_331	RANDOMFIXED_168	RANDOMS_212	RANDOMS_145	RANDOMFIXED_24	RANDOMFIXED_154	RANDOMFIXED_160	RANDOMFIXED_235	RANDOMFIXED_482	RANDOMS_373	RANDOMS_459	RANDOMS_125	RANDOMS_249	RANDOMS_400	RANDOMFIXED_197	RANDOMFIXED_366	RANDOMFIXED_88	RANDOMS_292	RANDOMS_424	RANDOMS_391	RANDOMFIXED_444	RANDOMS_489	RANDOMFIXED_33	RANDOMFIXED_306	RANDOMFIXED_6	RANDOMS_451	RANDOMFIXED_357	RANDOMS_76	RANDOMFIXED_310	RANDOMS_12	RANDOMS_334	RANDOMS_335	RANDOMFIXED_292	RANDOMFIXED_223	RANDOMFIXED_127	RANDOMS_59	RANDOMS_167	RANDOMFIXED_273	RANDOMFIXED_407	RANDOMFIXED_445	RANDOMFIXED_190	RANDOMS_262	RANDOMS_319	RANDOMFIXED_427	RANDOMS_248
0,868	0,381	0,205	0,581	0,205	0,37	0,139	2,202	0,596	0,381	0,314	1,596	1,727	0,314	1,023	1,596	3,744	0,581	0,139	0,314	0,102	1,596	0,205	0,596	0,139	1,596	2,202	0,139	3,58	1,596	0,139	1,023	0,314	0,37	0,596	0,139	0,139	0,139	0,139	0,139	0,205	1,727	0,381	0,314	0,139	0,596	0,381	0,139	0,596	0,139
0,818	2,09	2,455	3,369	2,09	3,509	2,09	3,744	3,378	3,519	3,417	7,314	5,883	3,417	5,744	3,417	3,744	3,516	1,897	3,417	1,806	3,417	2,455	6,041	3,744	3,056	3,744	2,09	5,744	3,744	2,09	2,418	3,417	4,832	3,378	2,09	2,09	2,09	2,09	3,744	3,519	3,509	1,897	2,455	2,09	3,378	5,744	2,09	3,417	2,09
0,768	3,417	3,417	3,417	5,505	3,744	3,417	3,744	3,417	3,744	3,417	7,966	5,927	3,417	7,653	3,417	3,744	3,744	3,417	3,417	3,744	3,417	3,143	7,653	3,744	3,417	3,744	3,417	6,728	3,744	3,417	3,417	3,417	6,728	3,417	3,417	3,417	3,417	3,417	3,744	3,744	3,744	3,417	3,417	3,417	3,417	7,653	3,417	3,417	3,417
0,718	3,744	5,927	3,744	7,27	3,744	6,728	3,744	3,744	3,744	7,966	7,966	6,71	3,674	7,653	7,966	3,744	3,744	3,744	3,744	3,744	7,889	3,417	7,717	3,744	3,744	3,744	6,041	6,728	3,744	3,744	3,744	6,34	6,728	3,744	3,744	3,744	6,041	3,744	3,744	3,744	3,744	3,744	6,658	7,889	3,744	7,653	3,744	7,688	5,927
0,668	3,744	6,658	3,744	7,653	3,744	6,728	3,744	3,744	3,744	7,966	7,966	7,966	3,744	7,889	7,966	3,744	3,744	3,744	3,744	3,744	7,889	3,417	7,889	3,744	3,744	3,744	7,966	6,728	3,744	3,744	3,744	6,34	6,728	3,744	3,744	3,744	7,889	3,744	3,744	3,744	3,744	3,744	7,889	7,889	3,744	7,889	3,744	7,966	7,966
0,618	3,744	7,889	3,744	7,889	3,744	6,728	3,744	3,744	3,744	7,966	7,966	7,966	3,744	7,889	7,966	3,744	3,744	3,744	3,744	3,744	7,889	6,658	7,889	3,744	3,744	3,744	7,966	6,728	3,744	3,744	3,744	6,34	6,728	3,744	3,744	3,744	7,889	3,744	3,744	3,744	3,744	3,744	7,889	7,889	3,744	7,889	3,744	7,966	7,966
0,568	3,744	7,889	3,744	7,889	3,744	6,728	3,744	3,744	3,744	7,966	7,966	7,966	3,744	7,889	7,966	3,744	3,744	3,744	3,744	3,744	7,889	7,889	7,889	3,744	3,744	3,744	7,966	6,728	3,744	3,744	3,744	6,34	6,728	3,744	3,744	3,744	7,889	3,744	3,744	3,744	3,744	3,744	7,889	7,889	3,744	7,889	3,744	7,966	7,966
0,518	3,744	7,889	3,744	7,889	3,744	6,728	3,744	3,744	3,744	7,966	7,966	7,966	3,744	7,889	7,966	3,744	3,744	3,744	3,744	3,744	7,889	7,889	7,889	3,744	3,744	3,744	7,966	6,728	3,744	3,744	3,744	6,34	6,728	3,744	3,744	3,744	7,889	3,744	3,744	3,744	3,744	3,744	7,889	7,889	3,744	7,889	3,744	7,966	7,966
0,468	3,744	7,889	3,744	7,889	3,744	6,728	3,744	3,744	3,744	7,966	7,966	7,966	3,744	7,889	7,966	3,744	3,744	3,744	3,744	3,744	7,889	7,889	7,889	3,744	3,744	3,744	7,966	6,728	3,744	3,744	3,744	6,34	6,728	3,744	3,744	3,744	7,889	3,744	3,744	3,744	3,744	3,744	7,889	7,889	3,744	7,889	3,744	7,966	7,966
0,418	3,744	7,889	3,744	7,889	3,744	6,728	3,744	3,744	3,744	7,966	7,966	7,966	3,744	7,889	7,966	3,744	3,744	3,744	3,744	3,744	7,889	7,889	7,889	3,744	3,744	3,744	7,966	6,728	3,744	3,744	3,744	6,34	6,728	3,744	3,744	3,744	7,889	3,744	3,744	3,744	3,744	3,744	7,889	7,889	3,744	7,889	3,744	7,966	7,966
0,368	3,744	7,889	3,744	7,889	3,744	6,728	3,744	3,744	3,744	7,966	7,966	7,966	3,744	7,889	7,966	3,744	3,744	3,744	3,744	3,744	7,889	7,889	7,889	3,744	3,744	3,744	7,966	6,728	3,744	3,744	3,744	6,34	6,728	3,744	3,744	3,744	7,889	3,744	3,744	3,744	3,744	3,744	7,889	7,889	3,744	7,889	3,744	7,966	7,966
0,318	3,744	7,889	3,744	7,889	3,744	6,728	3,744	3,744	3,744	7,966	7,966	7,966	3,744	7,889	7,966	3,744	3,744	3,744	3,744	3,744	7,889	7,889	7,889	3,744	3,744	3,744	7,966	6,728	3,744	3,744	3,744	6,34	6,728	3,744	3,744	3,744	7,889	3,744	3,744	3,744	3,744	3,744	7,889	7,889	3,744	7,889	3,744	7,966	7,966
0,268	3,744	7,889	3,744	7,889	3,744	6,728	4,455	3,744	3,744	7,966	7,966	7,966	3,744	7,889	7,966	4,455	3,744	3,744	3,744	3,744	7,889	7,889	7,889	3,84	3,744	4,455	7,966	6,728	4,455	3,744	3,744	6,34	6,728	3,744	3,744	3,744	7,889	3,744	3,84	3,744	3,744	3,744	7,889	7,889	3,744	7,889	3,744	7,966	7,966
0,218	3,744	7,889	3,744	7,889	3,744	6,728	4,455	3,744	3,744	7,966	7,966	7,966	3,744	7,889	7,966	4,455	3,744	3,744	3,744	3,744	7,889	7,889	7,889	4,455	3,744	4,455	7,966	6,728	4,455	3,744	3,744	6,34	6,728	3,744	3,744	3,744	7,889	3,744	4,455	3,744	3,744	3,744	7,889	7,889	3,744	7,889	3,744	7,966	7,966
0,168	3,744	7,889	3,744	7,889	4,486	6,728	5,584	3,744	4,486	7,966	7,966	7,966	3,744	7,889	7,966	5,584	4,486	3,744	3,744	4,486	7,889	7,889	7,889	5,584	3,744	5,584	7,966	7,653	5,584	3,744	3,744	6,34	7,815	3,744	3,744	3,744	7,889	3,744	5,584	4,486	4,486	3,744	7,889	7,889	3,744	7,889	3,744	7,966	7,966
0,118	3,744	7,889	3,744	7,889	4,486	6,728	5,584	3,744	4,486	7,966	7,966	7,966	3,744	7,889	7,966	5,584	4,486	3,744	3,744	4,486	7,889	7,889	7,889	5,584	3,744	5,584	7,966	7,653	5,584	3,744	3,744	6,34	7,815	3,744	3,744	3,744	7,889	3,744	5,584	4,486	4,486	3,744	7,889	7,889	3,744	7,889	3,744	7,966	7,966
0,068	3,744	7,889	3,744	7,889	4,486	6,728	5,584	3,744	4,486	7,966	7,966	7,966	3,744	7,889	7,966	5,584	4,486	3,744	3,744	4,486	7,889	7,889	7,889	5,584	3,744	5,584	7,966	7,966	5,584	3,744	3,744	6,34	7,815	3,744	3,744	3,744	7,889	3,744	5,584	4,486	4,486	3,744	7,889	7,889	3,744	7,889	3,744	7,966	7,966
0,05	3,744	7,889	3,744	7,889	4,486	6,728	5,584	3,744	4,486	7,966	7,966	7,966	3,744	7,889	7,966	5,584	4,486	3,744	3,744	4,486	7,889	7,889	7,889	5,584	3,744	5,584	7,966	7,966	5,584	3,744	3,744	6,34	7,815	3,744	3,744	3,744	7,889	3,744	5,584	4,486	4,486	3,744	7,889	7,889	3,744	7,889	3,744	7,966	7,966
0,03	3,744	7,889	3,744	7,889	4,486	6,728	5,584	3,744	4,486	7,966	7,966	7,966	3,744	7,889	7,966	5,584	4,486	3,744	3,744	4,486	7,889	7,889	7,889	5,584	3,744	5,584	7,966	7,966	5,584	3,744	3,744	6,34	7,815	3,744	3,744	3,744	7,889	3,744	5,584	4,486	4,486	3,744	7,889	7,889	3,744	7,889	3,744	7,966	7,966
[truncated: 808 more columns]
