# Supplementary material for: Network-wide thermodynamic constraints shape NAD(P)H cofactor specificity of biochemical reactions
Source: Nat Commun. 2023 Aug 3;14:4660. doi: 10.1038/s41467-023-40297-8 (PMC10400544; doi:10.1038/s41467-023-40297-8)
Supplement: Supplementary file 6 — Source Data [file 41467_2023_40297_MOESM6_ESM.zip › Source_Data/Figure_3/3B_aerobic_optsubmdf_table_STANDARDCONC.csv]

µ [1/h]	RANDOMS_230	RANDOMS_47	RANDOMFIXED_76	RANDOMS_197	RANDOMS_287	RANDOMFIXED_315	RANDOMS_273	RANDOMS_425	RANDOMFIXED_211	RANDOMFIXED_436	RANDOMS_81	RANDOMFIXED_149	RANDOMFIXED_284	RANDOMFIXED_447	RANDOMFIXED_193	RANDOMFIXED_42	RANDOMFIXED_48	RANDOMS_464	RANDOMFIXED_427	RANDOMFIXED_37	RANDOMFIXED_465	RANDOMS_427	RANDOMS_251	RANDOMS_403	RANDOMFIXED_499	RANDOMS_250	RANDOMFIXED_101	RANDOMFIXED_100	RANDOMS_313	RANDOMS_92	RANDOMS_297	RANDOMFIXED_171	RANDOMS_134	RANDOMS_474	RANDOMS_295	RANDOMS_401	RANDOMS_490	RANDOMFIXED_150	RANDOMS_94	RANDOMS_201	RANDOMS_407	RANDOMFIXED_65	RANDOMFIXED_414	RANDOMS_212	RANDOMS_377	RANDOMFIXED_378	RANDOMS_207	RANDOMS_284	RANDOMFIXED_168
0,868	0,942	10,982	0,103	0,581	0,581	0,581	0,581	4,051	0,309	0,581	0,309	0,568	0,581	0,55	0,55	4,051	0,174	0,581	0,969	3,932	1,761	0,581	0,55	0,174	0,174	3,092	0,568	0,55	0,103	10,438	0,969	1,761	0,309	0,581	2,541	6,194	0,55	0,103	0,55	0,103	1,761	0,568	0,942	3,779	0,174	0,55	0,174	0,581	0,174
0,818	8,321	17,626	5,49	6,56	5,49	5,49	6,56	8,648	6,56	8,393	7,792	5,49	7,792	5,49	5,49	8,648	5,49	8,393	8,339	9,783	5,49	5,49	11,753	5,49	5,49	17,626	14,831	8,321	3,507	15,909	8,648	5,49	8,648	8,393	8,621	8,648	7,412	8,648	5,49	8,648	5,49	5,49	9,783	11,032	5,49	5,49	5,49	8,393	5,49
0,768	8,393	17,626	8,393	8,393	8,393	8,393	8,393	10,1	8,393	8,393	8,393	8,393	8,393	8,393	8,393	9,799	8,393	8,393	8,393	11,235	8,393	8,393	16,875	7,792	8,393	17,626	16,49	8,393	16,517	16,49	10,1	8,393	10,1	8,393	10,073	10,1	8,393	9,044	8,393	10,1	8,393	8,341	11,235	11,032	8,393	8,393	8,393	8,393	8,393
0,718	11,753	17,626	10,438	11,032	8,393	14,271	11,032	11,032	11,032	17,626	11,032	10,902	11,032	8,393	11,753	10,1	11,032	17,613	15,019	11,753	16,975	11,753	17,626	8,393	11,032	17,626	17,009	11,753	17,626	16,49	10,1	13,355	11,032	14,386	11,032	11,032	12,581	10,1	11,032	11,032	9,485	14,084	11,753	11,032	11,753	11,032	10,438	11,032	13,355
0,668	11,999	17,626	17,626	11,032	15,907	17,626	11,032	11,032	11,032	17,626	11,032	12,338	11,032	11,032	11,753	10,1	11,032	20,853	17,998	12,581	22,173	17,626	17,626	8,393	11,032	17,626	17,626	12,809	17,626	17,884	11,032	13,355	11,032	17,626	11,032	11,032	12,581	11,032	11,032	11,032	11,032	17,427	11,753	11,032	11,753	11,032	11,032	11,032	13,355
0,618	17,998	17,626	17,626	11,032	18,135	17,626	11,032	11,032	11,032	17,626	11,032	12,581	11,032	11,032	20,853	11,032	11,032	20,853	17,998	12,581	22,173	17,626	17,626	20,853	11,032	17,626	17,626	17,626	17,626	17,998	11,032	13,355	11,032	17,626	11,032	11,032	12,581	11,032	11,032	11,032	11,032	17,626	12,581	11,032	17,626	11,032	11,032	11,032	13,355
0,568	17,998	17,626	17,626	11,032	21,92	17,626	11,032	11,032	11,032	17,626	11,032	12,581	11,032	11,032	20,853	11,032	11,032	20,853	17,998	12,581	22,173	17,626	17,626	20,853	11,032	17,626	17,626	17,626	17,626	17,998	11,032	13,355	11,032	17,626	11,032	11,032	12,581	11,032	11,032	11,032	11,032	17,626	12,581	11,032	17,626	11,032	11,032	11,032	13,355
0,518	17,998	17,626	17,626	11,032	21,92	17,626	11,032	11,032	11,032	17,626	11,032	12,581	11,032	11,032	20,853	11,032	11,032	20,853	17,998	12,581	22,173	17,626	17,626	20,853	11,032	17,626	17,626	17,626	17,626	17,998	11,032	13,355	11,032	17,626	11,032	11,032	12,581	11,032	11,032	11,032	11,032	17,626	12,581	11,032	17,626	11,032	11,032	11,032	13,355
0,468	17,998	17,626	17,626	11,032	21,92	17,626	11,032	11,032	11,032	17,626	11,032	12,581	11,032	11,032	20,853	11,032	11,032	20,853	17,998	12,581	22,173	17,626	17,626	20,853	11,032	17,626	17,626	17,626	17,626	17,998	11,032	13,355	11,032	17,626	11,032	11,032	12,581	11,032	11,032	11,032	11,032	17,626	12,581	11,032	17,626	11,032	11,032	11,032	13,355
0,418	17,998	17,626	17,626	11,032	21,92	17,626	11,032	11,032	11,032	17,626	11,032	12,581	11,032	11,032	20,853	11,032	11,032	20,853	17,998	12,581	22,173	17,626	17,626	20,853	11,032	17,626	17,626	17,626	17,626	17,998	11,032	13,355	11,032	17,626	11,032	11,032	12,581	11,032	11,032	11,032	11,032	17,626	12,581	11,032	17,626	11,032	11,032	11,032	13,355
0,368	17,998	17,626	17,626	11,032	21,92	17,626	11,032	11,032	11,032	17,626	11,032	12,581	11,032	11,032	20,853	11,032	11,032	20,853	17,998	12,581	22,173	17,626	17,626	20,853	11,032	17,626	17,626	17,626	17,626	17,998	11,032	13,355	11,032	17,626	11,032	11,032	12,581	11,032	11,032	11,032	11,032	17,626	12,581	11,032	17,626	11,032	11,032	11,032	13,355
0,318	17,998	17,626	17,626	11,032	21,92	17,626	11,032	11,032	11,032	17,626	11,032	12,581	11,032	11,032	20,853	11,032	11,032	20,853	17,998	12,581	22,173	17,626	17,626	20,853	11,032	17,626	17,626	17,626	17,626	17,998	11,032	13,355	11,032	17,626	11,032	11,032	12,581	11,032	11,032	11,032	11,032	17,626	12,581	11,032	17,626	11,032	11,032	11,032	13,355
0,268	17,998	17,626	17,626	11,032	21,92	17,626	11,032	11,032	11,032	17,626	11,032	12,581	11,032	11,032	20,853	11,032	11,032	20,853	17,998	12,581	22,173	17,626	17,626	20,853	11,032	17,626	17,626	17,626	17,626	17,998	11,032	13,355	11,032	17,626	11,032	11,032	12,581	11,032	11,032	11,032	11,032	17,626	12,581	11,867	17,626	11,032	11,032	11,032	13,355
0,218	17,998	17,626	17,626	11,032	21,92	17,626	11,032	11,032	11,032	17,626	11,032	12,581	11,032	11,032	20,853	11,032	11,032	20,853	17,998	12,581	22,173	17,626	17,626	20,853	11,032	17,626	17,626	17,626	17,626	17,998	11,032	13,355	11,032	17,626	11,032	11,032	12,581	11,032	11,032	11,032	11,032	17,626	12,581	12,721	17,626	11,032	11,032	11,032	13,355
0,168	17,998	17,626	17,626	11,032	21,92	17,626	11,032	11,032	11,032	17,626	11,032	12,581	11,032	11,032	20,853	11,032	11,032	20,853	17,998	12,581	22,173	17,626	17,626	20,853	11,032	17,626	17,626	17,626	17,626	17,998	11,032	13,355	11,032	17,626	11,032	11,032	12,581	11,032	11,032	11,032	11,032	17,626	12,581	13,883	17,626	11,032	11,032	11,032	13,355
0,118	17,998	17,626	17,626	11,032	21,92	17,626	11,032	11,032	11,032	17,626	11,032	12,581	11,032	11,032	20,853	11,032	11,032	20,853	17,998	12,581	22,173	17,626	17,626	20,853	11,032	17,626	17,626	17,626	17,626	17,998	11,032	13,355	11,032	17,626	11,032	11,032	12,581	11,032	11,032	11,032	11,032	17,626	12,581	13,883	17,626	11,032	11,032	11,032	13,355
0,068	17,998	17,626	17,626	11,032	21,92	17,626	11,032	11,032	11,032	17,626	11,032	12,581	11,032	11,032	20,853	11,032	11,032	20,853	17,998	12,581	22,173	17,626	17,626	20,853	11,032	17,626	17,626	17,626	17,626	17,998	11,032	13,355	11,032	17,626	11,032	11,032	12,581	11,032	11,032	11,032	11,032	17,626	12,581	13,883	17,626	11,032	11,032	11,032	13,355
0,05	17,998	17,626	17,626	11,032	21,92	17,626	11,032	11,032	11,032	17,626	11,032	12,581	11,032	11,032	20,853	11,032	11,032	20,853	17,998	12,581	22,173	17,626	17,626	20,853	11,032	17,626	17,626	17,626	17,626	17,998	11,032	13,355	11,032	17,626	11,032	11,032	12,581	11,032	11,032	11,032	11,032	17,626	12,581	13,883	17,626	11,032	11,032	11,032	13,355
0,03	17,998	17,626	17,626	11,032	21,92	17,626	11,032	11,032	11,032	17,626	11,032	12,581	11,032	11,032	20,853	11,032	11,032	20,853	17,998	12,581	22,173	17,626	17,626	20,853	11,032	17,626	17,626	17,626	17,626	17,998	11,032	13,355	11,032	17,626	11,032	11,032	12,581	11,032	11,032	11,032	11,032	17,626	12,581	13,883	17,626	11,032	11,032	11,032	13,355
[truncated: 808 more columns]
