# Supplementary material for: Network-wide thermodynamic constraints shape NAD(P)H cofactor specificity of biochemical reactions
Source: Nat Commun. 2023 Aug 3;14:4660. doi: 10.1038/s41467-023-40297-8 (PMC10400544; doi:10.1038/s41467-023-40297-8)
Supplement: Supplementary file 6 — Source Data [file 41467_2023_40297_MOESM6_ESM.zip › Source_Data/Figure_3/3C_anaerobic_optmdf_table_STANDARDCONC.csv]

µ [1/h]	FLEXIBLE	RANDOMFIXED_0	RANDOMFIXED_1	RANDOMFIXED_10	RANDOMFIXED_100	RANDOMFIXED_101	RANDOMFIXED_102	RANDOMFIXED_103	RANDOMFIXED_104	RANDOMFIXED_105	RANDOMFIXED_106	RANDOMFIXED_107	RANDOMFIXED_108	RANDOMFIXED_109	RANDOMFIXED_11	RANDOMFIXED_110	RANDOMFIXED_111	RANDOMFIXED_112	RANDOMFIXED_113	RANDOMFIXED_114	RANDOMFIXED_115	RANDOMFIXED_116	RANDOMFIXED_117	RANDOMFIXED_118	RANDOMFIXED_119	RANDOMFIXED_12	RANDOMFIXED_120	RANDOMFIXED_122	RANDOMFIXED_123	RANDOMFIXED_124	RANDOMFIXED_125	RANDOMFIXED_126	RANDOMFIXED_127	RANDOMFIXED_128	RANDOMFIXED_129	RANDOMFIXED_13	RANDOMFIXED_130	RANDOMFIXED_132	RANDOMFIXED_133	RANDOMFIXED_134	RANDOMFIXED_135	RANDOMFIXED_136	RANDOMFIXED_137	RANDOMFIXED_138	RANDOMFIXED_139	RANDOMFIXED_14	RANDOMFIXED_140	RANDOMFIXED_141	RANDOMFIXED_142
0,371	3,584	1,819	3,233	1,56	1,897	3,584	1,897	1,897	3,584	1,897	1,897	1,897	3,47	1,819	1,56	1,478	1,607	2,989	1,897	1,56	1,56	1,56	1,56	1,56	1,365	1,819	1,819	1,897	2,559	2,732	1,56	1,56	1,56	1,092	3,47	1,819	1,819	1,478	1,897	1,56	1,365	1,897	1,689	1,689	3,47	1,365	1,897	2,989	1,56
0,321	3,584	1,819	3,519	1,56	1,897	3,584	1,897	1,897	3,584	1,897	1,897	1,897	3,584	1,819	1,56	1,897	1,607	2,989	1,897	1,56	1,56	1,56	1,56	1,56	1,365	1,819	1,819	1,897	3,519	3,584	1,56	1,56	1,56	1,092	3,584	1,819	1,819	1,478	1,897	1,56	1,365	1,897	1,689	1,689	3,584	1,365	1,897	2,989	1,56
0,271	7,549	1,897	3,519	1,56	1,897	5,892	1,897	1,897	5,69	1,897	1,897	1,897	5,744	1,897	1,56	1,897	1,897	3,519	1,897	1,56	3,519	6,443	3,519	4,955	3,892	1,897	1,897	1,897	3,519	4,955	4,654	3,519	3,84	3,626	4,844	1,897	1,897	1,897	1,897	3,626	4,955	1,897	1,897	1,897	5,744	3,233	1,897	3,519	4,765
0,221	7,83	1,897	3,519	3,519	1,897	5,892	1,897	1,897	5,744	1,897	1,897	1,897	5,744	1,897	4,654	1,897	1,897	3,519	1,897	3,519	3,519	7,83	3,519	5,744	5,744	1,897	1,897	1,897	3,519	5,423	5,722	3,519	4,455	7,83	4,844	1,897	1,897	1,897	1,897	5,744	5,744	1,897	1,897	1,897	5,744	3,519	1,897	3,519	5,363
0,171	7,83	3,417	4,486	4,486	3,417	5,892	3,417	3,417	5,744	3,417	3,417	3,417	5,744	3,417	5,596	3,417	3,417	4,37	3,417	4,371	4,486	7,83	4,486	5,744	5,744	3,417	3,187	3,417	4,486	5,744	5,722	4,486	4,719	7,83	5,559	3,187	3,417	3,417	3,417	5,744	5,744	3,417	3,417	3,417	5,744	4,371	3,417	4,486	5,744
0,121	7,83	3,417	4,486	4,486	3,417	5,892	3,417	3,417	5,744	3,417	3,417	3,417	5,744	3,417	5,892	3,417	3,417	4,371	3,417	4,486	4,486	7,83	4,486	5,744	5,744	3,417	3,417	3,417	4,486	5,744	5,722	4,486	5,248	7,83	5,559	3,417	3,417	3,417	3,417	5,744	5,744	3,417	3,417	3,417	5,744	4,486	3,417	4,486	5,744
0,071	7,966	3,417	4,486	4,486	3,417	7,825	3,417	3,417	7,388	3,417	3,417	3,417	7,388	3,417	7,825	3,417	3,417	4,486	3,417	4,486	4,486	7,966	4,486	7,388	7,359	3,417	3,417	3,417	4,486	7,653	7,966	4,486	5,584	7,966	6,163	3,417	3,417	3,417	3,417	7,653	7,653	3,417	3,417	3,417	7,388	4,486	3,417	4,486	7,653
0,05	7,966	3,417	4,486	4,486	3,417	7,825	3,417	3,417	7,388	3,417	3,417	3,417	7,388	3,417	7,825	3,417	3,417	4,486	3,417	4,486	4,486	7,966	4,486	7,388	7,359	3,417	3,417	3,417	4,486	7,653	7,966	4,486	5,584	7,966	6,163	3,417	3,417	3,417	3,417	7,653	7,653	3,417	3,417	3,417	7,388	4,486	3,417	4,486	7,653
0,03	7,966	3,417	4,486	4,486	3,417	7,825	3,417	3,417	7,388	3,417	3,417	3,417	7,388	3,417	7,825	3,417	3,417	4,486	3,417	4,486	4,486	7,966	4,486	7,388	7,359	3,417	3,417	3,417	4,486	7,653	7,966	4,486	5,584	7,966	6,163	3,417	3,417	3,417	3,417	7,653	7,653	3,417	3,417	3,417	7,388	4,486	3,417	4,486	7,653
[truncated: 912 more columns]
