# Supplementary material for: Network-wide thermodynamic constraints shape NAD(P)H cofactor specificity of biochemical reactions
Source: Nat Commun. 2023 Aug 3;14:4660. doi: 10.1038/s41467-023-40297-8 (PMC10400544; doi:10.1038/s41467-023-40297-8)
Supplement: Supplementary file 6 — Source Data [file 41467_2023_40297_MOESM6_ESM.zip › Source_Data/Figure_3/3D_anaerobic_optsubmdf_table_STANDARDCONC.csv]

µ [1/h]	FLEXIBLE	RANDOMFIXED_0	RANDOMFIXED_1	RANDOMFIXED_10	RANDOMFIXED_100	RANDOMFIXED_101	RANDOMFIXED_102	RANDOMFIXED_103	RANDOMFIXED_104	RANDOMFIXED_105	RANDOMFIXED_106	RANDOMFIXED_107	RANDOMFIXED_108	RANDOMFIXED_109	RANDOMFIXED_11	RANDOMFIXED_110	RANDOMFIXED_111	RANDOMFIXED_112	RANDOMFIXED_113	RANDOMFIXED_114	RANDOMFIXED_115	RANDOMFIXED_116	RANDOMFIXED_117	RANDOMFIXED_118	RANDOMFIXED_119	RANDOMFIXED_12	RANDOMFIXED_120	RANDOMFIXED_122	RANDOMFIXED_123	RANDOMFIXED_124	RANDOMFIXED_125	RANDOMFIXED_126	RANDOMFIXED_127	RANDOMFIXED_128	RANDOMFIXED_129	RANDOMFIXED_13	RANDOMFIXED_130	RANDOMFIXED_132	RANDOMFIXED_133	RANDOMFIXED_134	RANDOMFIXED_135	RANDOMFIXED_136	RANDOMFIXED_137	RANDOMFIXED_138	RANDOMFIXED_139	RANDOMFIXED_14	RANDOMFIXED_140	RANDOMFIXED_141	RANDOMFIXED_142
0,371	10,553	4,57	8,648	3,507	5,49	10,553	5,49	5,49	10,553	5,49	5,49	4,966	10,244	4,57	3,507	3,775	3,868	8,648	5,49	3,507	3,507	3,507	3,507	3,507	2,63	4,57	4,57	5,49	4,607	9,31	3,507	3,507	3,507	2,58	9,81	4,57	4,57	3,775	5,49	3,507	2,63	5,49	3,808	3,808	10,553	2,63	5,49	8,648	3,507
0,321	10,553	4,57	8,648	3,507	5,49	10,553	5,49	5,49	10,553	5,49	5,49	5,49	10,553	4,57	3,507	5,49	3,868	8,648	5,49	3,507	3,507	3,507	3,507	3,507	2,63	4,57	4,57	5,49	8,648	10,553	3,507	3,507	3,507	2,58	9,81	4,57	4,57	3,775	5,49	3,507	2,63	5,49	3,808	3,808	10,553	2,63	5,49	8,648	3,507
0,271	23,624	5,49	8,648	3,507	5,49	14,831	5,49	5,49	12,07	5,49	5,49	5,49	12,07	5,49	3,507	5,49	5,49	8,648	5,49	3,507	8,648	18,374	8,648	11,612	11,984	5,49	5,49	5,49	8,648	12,703	11,753	8,648	10,385	15,363	9,81	5,49	5,49	5,49	5,49	13,333	15,049	5,49	5,49	5,49	12,07	8,648	5,49	8,648	14,052
0,221	24,748	5,49	8,648	8,648	5,49	14,831	5,49	5,49	12,785	5,49	5,49	5,49	12,785	5,49	14,429	5,49	5,49	8,648	5,49	8,648	8,648	20,741	8,648	12,785	12,72	5,49	5,49	5,49	8,648	16,325	12,732	8,648	11,558	20,606	9,81	5,49	5,49	5,49	5,49	14,831	15,853	5,49	5,49	5,49	12,785	8,648	5,49	8,648	15,275
0,171	26,025	8,393	10,1	10,1	8,393	14,887	8,393	8,393	14,236	8,393	8,393	8,393	14,236	8,393	16,355	8,393	8,393	10,1	8,393	10,1	10,1	20,741	10,1	14,236	12,998	8,393	6,892	8,393	10,1	17,926	15,211	10,1	11,827	20,754	11,261	8,393	8,393	8,393	8,393	14,831	15,853	8,393	8,393	8,393	14,236	10,1	8,393	10,1	17,626
0,121	29,014	8,393	10,1	10,1	8,393	14,887	8,393	8,393	14,236	8,393	8,393	8,393	14,236	8,393	17,626	8,393	8,393	10,1	8,393	10,1	10,1	20,853	10,1	14,236	13,535	8,393	8,393	8,393	10,1	17,926	15,211	10,1	12,608	20,754	11,261	8,393	8,393	8,393	8,393	15,554	19,434	8,393	8,393	8,393	14,236	10,1	8,393	10,1	17,626
0,071	29,014	8,393	10,1	10,1	8,393	16,49	8,393	8,393	14,236	8,393	8,393	8,393	14,236	8,393	17,626	8,393	8,393	10,1	8,393	10,1	10,1	20,853	10,1	14,236	14,157	8,393	8,393	8,393	10,1	20,829	18,114	10,1	12,608	22,058	11,261	8,393	8,393	8,393	8,393	16,49	20,829	8,393	8,393	8,393	14,236	10,1	8,393	10,1	17,626
0,05	29,014	8,393	10,1	10,1	8,393	16,49	8,393	8,393	14,236	8,393	8,393	8,393	14,236	8,393	17,626	8,393	8,393	10,1	8,393	10,1	10,1	20,853	10,1	14,236	14,157	8,393	8,393	8,393	10,1	20,829	18,226	10,1	12,608	22,173	11,261	8,393	8,393	8,393	8,393	16,49	20,829	8,393	8,393	8,393	14,236	10,1	8,393	10,1	17,626
0,03	29,014	8,393	10,1	10,1	8,393	16,49	8,393	8,393	14,236	8,393	8,393	8,393	14,236	8,393	17,626	8,393	8,393	10,1	8,393	10,1	10,1	20,853	10,1	14,236	14,157	8,393	8,393	8,393	10,1	20,829	18,226	10,1	12,608	22,173	11,261	8,393	8,393	8,393	8,393	16,49	20,829	8,393	8,393	8,393	14,236	10,1	8,393	10,1	17,626
[truncated: 912 more columns]
