# Supplementary material for: Network-wide thermodynamic constraints shape NAD(P)H cofactor specificity of biochemical reactions
Source: Nat Commun. 2023 Aug 3;14:4660. doi: 10.1038/s41467-023-40297-8 (PMC10400544; doi:10.1038/s41467-023-40297-8)
Supplement: Supplementary file 6 — Source Data [file 41467_2023_40297_MOESM6_ESM.zip › Source_Data/Figure_4/4A_aerobic_ratio_ratios_table_MDF_standard_concentrations.csv]

µ [1/h]	Min [NADH]/[NAD] / [NADPH] / [NADP] ratio ratio	Max [NADH]/[NAD] / [NADPH] / [NADP] ratio
0.868	1.0587637036675116e-06	1.134970528806764e-05
0.818	9.697491281103921e-09	1.4621028832899589e-05
0.768	9.697491281103921e-09	2.0586547428516836e-05
0.718	9.697491281103921e-09	3.6483933157847465e-05
0.668	9.697491281103921e-09	3.648393315784759e-05
0.618	9.697491281103921e-09	3.6483933157847465e-05
0.568	9.697491281103921e-09	3.6483933157847465e-05
0.518	9.697491281103921e-09	3.6483933157847336e-05
0.468	9.697491281103852e-09	3.6483933157847465e-05
0.418	9.697491281103921e-09	3.6483933157847465e-05
0.368	9.697491279164457e-09	3.6483933157847465e-05
0.318	9.697491281103921e-09	3.6483933157847465e-05
0.268	9.697491281103921e-09	3.6483933157847465e-05
0.218	9.697491281103852e-09	3.6483933157847465e-05
0.168	9.697491281103852e-09	3.6483933157847465e-05
0.118	9.697491281103921e-09	5.00516063111025e-05
0.068	9.697491281103921e-09	5.0051606311101964e-05
0.05	9.697491281103921e-09	5.0051606311103035e-05
0.03	9.697491281103784e-09	0.025082410302595674
