# Supplementary material for: Network-wide thermodynamic constraints shape NAD(P)H cofactor specificity of biochemical reactions
Source: Nat Commun. 2023 Aug 3;14:4660. doi: 10.1038/s41467-023-40297-8 (PMC10400544; doi:10.1038/s41467-023-40297-8)
Supplement: Supplementary file 6 — Source Data [file 41467_2023_40297_MOESM6_ESM.zip › Source_Data/Figure_4/4B_aerobic_ratio_ratios_table_SubMDF_standard_concentrations.csv]

µ [1/h]	Min [NADH]/[NAD] / [NADPH] / [NADP] ratio ratio	Max [NADH]/[NAD] / [NADPH] / [NADP] ratio
0.868	3.170970035392897e-08	4.23958164206238e-06
0.818	8.945159205641623e-09	4.901053093527124e-07
0.768	3.397466517937613e-08	3.397466517935416e-08
0.718	7.417029190411599e-08	7.417029190406539e-08
0.668	7.417029190656554e-08	7.417029189916734e-08
0.618	8.283677869721503e-08	5.000046497229754e-07
0.568	8.283677869721503e-08	5.000046497229754e-07
0.518	8.283677869721503e-08	5.000046497229754e-07
0.468	8.283677869721445e-08	5.000046497229754e-07
0.418	8.283677869721445e-08	5.000046497229754e-07
0.368	8.283677869721503e-08	5.000046497229754e-07
0.318	8.283677869721503e-08	5.000046497229738e-07
0.268	8.283677869721503e-08	5.000046497229754e-07
0.218	8.283677869721503e-08	5.000046497229754e-07
0.168	8.283677869721503e-08	5.000046497229754e-07
0.118	8.283677869721503e-08	5.000046497229738e-07
0.068	8.283677869721503e-08	5.000046497229754e-07
0.05	8.283677869721503e-08	5.000046497229754e-07
0.03	8.283677869721503e-08	2.0586965751996375e-05
