# Supplementary material for: Network-wide thermodynamic constraints shape NAD(P)H cofactor specificity of biochemical reactions
Source: Nat Commun. 2023 Aug 3;14:4660. doi: 10.1038/s41467-023-40297-8 (PMC10400544; doi:10.1038/s41467-023-40297-8)
Supplement: Supplementary file 6 — Source Data [file 41467_2023_40297_MOESM6_ESM.zip › Source_Data/Figure_4/4C_anaerobic_ratio_ratios_table_MDF_standard_concentrations.csv]

µ [1/h]	Min [NADH]/[NAD] / [NADPH] / [NADP] ratio ratio	Max [NADH]/[NAD] / [NADPH] / [NADP] ratio
0.371	2.603115554871832e-06	0.03917923335631209
0.321	2.718027261437686e-09	0.016810666831990128
0.271	4.984585944330793e-07	0.0001290005326453499
0.221	8.402956752623811e-09	1.2149836234148767e-07
0.171	8.402956752623841e-09	1.2149836234148767e-07
0.121	8.402956752623841e-09	1.2149836234148703e-07
0.071	9.697491281103921e-09	2.0586547428516908e-05
0.05	9.697491281103921e-09	2.0586547428516874e-05
0.03	9.697491281103921e-09	2.0586547428516908e-05
