# Supplementary material for: Network-wide thermodynamic constraints shape NAD(P)H cofactor specificity of biochemical reactions
Source: Nat Commun. 2023 Aug 3;14:4660. doi: 10.1038/s41467-023-40297-8 (PMC10400544; doi:10.1038/s41467-023-40297-8)
Supplement: Supplementary file 6 — Source Data [file 41467_2023_40297_MOESM6_ESM.zip › Source_Data/Figure_4/4D_anaerobic_ratio_ratios_table_SubMDF_standard_concentrations.csv]

µ [1/h]	Min [NADH]/[NAD] / [NADPH] / [NADP] ratio ratio	Max [NADH]/[NAD] / [NADPH] / [NADP] ratio
0.371	4.996131438229745e-07	0.8471602813012533
0.321	4.520927876011859e-08	0.016810666833671196
0.271	7.24803449115163e-08	0.0003470056683238361
0.221	1.5325059098294287e-06	2.0807194008751586e-06
0.171	1.7856972807670211e-06	1.7856972807665705e-06
0.121	8.283677869720738e-08	1.7854048693652203e-07
0.071	8.283677869720738e-08	1.7854048693652203e-07
0.05	8.283677869720738e-08	1.8576381572540254e-06
0.03	1.8576381572540254e-06	1.8576381572540254e-06
