# Supplementary material for: Network-wide thermodynamic constraints shape NAD(P)H cofactor specificity of biochemical reactions
Source: Nat Commun. 2023 Aug 3;14:4660. doi: 10.1038/s41467-023-40297-8 (PMC10400544; doi:10.1038/s41467-023-40297-8)
Supplement: Supplementary file 6 — Source Data [file 41467_2023_40297_MOESM6_ESM.zip › Source_Data/Figure_5/dE0_of_-165_mV_aerobic_optsubmdf_table_STANDARDCONC.csv]

µ [1/h]	RANDOMS_0	WILDTYPE	FLEXIBLE	SINGLE_COFACTOR	RANDOMFIXED_0
0,868	14,52	13,314	18,619	0,174	18,619
0,818	28,561	23,496	29,014	5,49	28,561
0,768	29,014	26,804	29,014	8,393	29,014
0,718	29,014	28,74	29,014	11,032	29,014
0,668	29,014	28,74	29,014	11,032	29,014
0,618	29,014	29,014	29,014	11,032	29,014
0,568	29,014	29,014	29,014	11,032	29,014
0,518	29,014	29,014	29,014	11,032	29,014
0,468	29,014	29,014	29,014	11,032	29,014
0,418	29,014	29,014	29,014	11,032	29,014
0,368	29,014	29,014	29,014	11,032	29,014
0,318	29,014	29,014	29,014	11,032	29,014
0,268	29,014	29,014	29,014	11,032	29,014
0,218	29,014	29,014	29,014	11,032	29,014
0,168	29,014	29,014	29,014	11,032	29,014
0,118	29,014	29,014	29,014	11,032	29,014
0,068	29,014	29,014	29,014	11,032	29,014
0,05	29,014	29,014	29,014	11,032	29,014
0,03	29,014	29,014	29,014	11,032	29,014
