# Supplementary material for: Network-wide thermodynamic constraints shape NAD(P)H cofactor specificity of biochemical reactions
Source: Nat Commun. 2023 Aug 3;14:4660. doi: 10.1038/s41467-023-40297-8 (PMC10400544; doi:10.1038/s41467-023-40297-8)
Supplement: Supplementary file 6 — Source Data [file 41467_2023_40297_MOESM6_ESM.zip › Source_Data/Figure_5/dE0_of_-475_mV_anaerobic_optmdf_table_STANDARDCONC.csv]

µ [1/h]	SINGLE_COFACTOR	WILDTYPE	RANDOMFIXED_0	FLEXIBLE
0,371	1,897	3,235	3,584	3,584
0,321	1,897	3,584	3,584	3,584
0,271	1,897	5,363	7,966	7,966
0,221	1,897	7,83	7,966	7,966
0,171	3,417	7,83	7,966	7,966
0,121	3,417	7,83	7,966	7,966
0,071	3,417	7,966	7,966	7,966
0,05	3,417	7,966	7,966	7,966
0,03	3,417	7,966	7,966	7,966
