# Supplementary material for: Network-wide thermodynamic constraints shape NAD(P)H cofactor specificity of biochemical reactions
Source: Nat Commun. 2023 Aug 3;14:4660. doi: 10.1038/s41467-023-40297-8 (PMC10400544; doi:10.1038/s41467-023-40297-8)
Supplement: Supplementary file 6 — Source Data [file 41467_2023_40297_MOESM6_ESM.zip › Source_Data/Figure_5/dE0_of_-475_mV_anaerobic_optsubmdf_table_STANDARDCONC.csv]

µ [1/h]	SINGLE_COFACTOR	RANDOMFIXED_0	FLEXIBLE	WILDTYPE
0,371	5,49	10,553	10,553	5,695
0,321	5,49	10,553	10,553	10,553
0,271	5,49	18,894	24,662	15,363
0,221	5,49	24,748	28,23	21,704
0,171	8,393	28,23	28,23	21,894
0,121	8,393	35,504	35,504	24,748
0,071	8,393	37,439	37,439	24,748
0,05	8,393	37,439	37,439	24,748
0,03	8,393	37,439	37,439	24,748
