# Supplementary material for: Network-wide thermodynamic constraints shape NAD(P)H cofactor specificity of biochemical reactions
Source: Nat Commun. 2023 Aug 3;14:4660. doi: 10.1038/s41467-023-40297-8 (PMC10400544; doi:10.1038/s41467-023-40297-8)
Supplement: Supplementary file 6 — Source Data [file 41467_2023_40297_MOESM6_ESM.zip › Source_Data/Figure_6/6B_ratio_ratios_table_MDF_standard_concentrations.csv]

µ [1/h]	Min [NADH]/[NAD] / [NADPH] / [NADP] ratio ratio	Max [NADH]/[NAD] / [NADPH] / [NADP] ratio
0.206	2.500000000000004e-09	0.05624646728520563
0.181	2.9532020660851382e-08	3.6483933157847336e-05
0.156	2.9532020660851488e-08	3.6483933157847465e-05
0.131	2.9532020660851488e-08	3.6483933157847404e-05
0.106	2.9532020660851068e-08	3.6483933157847336e-05
0.081	2.9532020660851488e-08	3.6483933157847336e-05
0.056	2.9532020660851488e-08	3.6483933157847465e-05
0.05	2.9532020660851382e-08	3.6483933157847336e-05
0.03	2.9532020660851488e-08	3.648393315784753e-05
