# Supplementary material for: Network-wide thermodynamic constraints shape NAD(P)H cofactor specificity of biochemical reactions
Source: Nat Commun. 2023 Aug 3;14:4660. doi: 10.1038/s41467-023-40297-8 (PMC10400544; doi:10.1038/s41467-023-40297-8)
Supplement: Supplementary file 6 — Source Data [file 41467_2023_40297_MOESM6_ESM.zip › Source_Data/Figure_6/6D_ratio_ratios_table_SubMDF_standard_concentrations.csv]

µ [1/h]	Min [NADH]/[NAD] / [NADPH] / [NADP] ratio ratio	Max [NADH]/[NAD] / [NADPH] / [NADP] ratio
0.206	2.500000000000004e-09	0.0002512331953718355
0.181	6.067252013635396e-09	0.00017758356919825546
0.156	8.283677869729126e-08	1.300683446110282e-05
0.131	8.283677869729126e-08	1.300683446110282e-05
0.106	8.283677869729126e-08	1.300683446110282e-05
0.081	8.283677869729096e-08	1.300683446110282e-05
0.056	8.283677869729126e-08	1.300683446110282e-05
0.05	8.283677869729126e-08	1.300683446110282e-05
0.03	8.283677869729126e-08	1.300683446110282e-05
