# Supplementary material for: Network-wide thermodynamic constraints shape NAD(P)H cofactor specificity of biochemical reactions
Source: Nat Commun. 2023 Aug 3;14:4660. doi: 10.1038/s41467-023-40297-8 (PMC10400544; doi:10.1038/s41467-023-40297-8)
Supplement: Supplementary file 6 — Source Data [file 41467_2023_40297_MOESM6_ESM.zip › Source_Data/Supplementary_Figure_1/S1B_aerobic_optsubmdf_table_STANDARDCONC.csv]

µ [1/h]	RANDOM_WILDTYPE_42	RANDOM_FLEXIBLE_9	RANDOM_WILDTYPE_75	RANDOM_SINGLE_COFACTOR_79	RANDOM_SINGLE_COFACTOR_87	RANDOM_WILDTYPE_78	RANDOM_SINGLE_COFACTOR_44	RANDOM_SINGLE_COFACTOR_18	RANDOM_WILDTYPE_44	RANDOM_SINGLE_COFACTOR_46	RANDOM_WILDTYPE_65	RANDOM_WILDTYPE_50	RANDOM_WILDTYPE_2	RANDOM_WILDTYPE_58	RANDOM_SINGLE_COFACTOR_77	RANDOM_WILDTYPE_45	RANDOM_SINGLE_COFACTOR_0	RANDOM_FLEXIBLE_16	RANDOM_FLEXIBLE_98	RANDOM_FLEXIBLE_74	RANDOM_SINGLE_COFACTOR_22	RANDOM_WILDTYPE_77	RANDOM_FLEXIBLE_47	RANDOM_WILDTYPE_82	RANDOM_SINGLE_COFACTOR_6	RANDOM_FLEXIBLE_97	RANDOM_WILDTYPE_14	RANDOM_WILDTYPE_8	RANDOM_WILDTYPE_97	RANDOM_FLEXIBLE_6	RANDOM_FLEXIBLE_41	RANDOM_FLEXIBLE_3	RANDOM_SINGLE_COFACTOR_76	RANDOM_WILDTYPE_86	RANDOM_SINGLE_COFACTOR_17	RANDOM_WILDTYPE_89	RANDOM_WILDTYPE_20	RANDOM_FLEXIBLE_19	RANDOM_SINGLE_COFACTOR_25	RANDOM_FLEXIBLE_92	RANDOM_WILDTYPE_9	RANDOM_WILDTYPE_11	RANDOM_WILDTYPE_83	RANDOM_WILDTYPE_29	RANDOM_SINGLE_COFACTOR_49	RANDOM_FLEXIBLE_39	RANDOM_WILDTYPE_93	RANDOM_WILDTYPE_72	RANDOM_WILDTYPE_88
0,868	10,959	20,04	9,137	-3,064	-2,224	-4,657	-1,403	-1,956	13,507	-0,504	3,828	10,57	9,108	14,412	-1,587	11,322	-1,621	13,757	20,361	-4,247	0,047	9,865	11,532	10,709	-2,909	8,651	2,121	8,946	8,651	14,634	12,574	18,922	-1,75	7,245	0,029	9,904	13,88	10,077	-5,699	5,135	13,195	15,509	0,939	7,285	4,815	5,38	17,924	9,978	12,311
0,818	22,586	20,51	19,698	7,237	5,512	15,646	4,049	2,812	23,883	5,936	18,787	16,622	18,196	23,447	6,522	21,947	1,144	25,802	26,241	17,34	8,874	19,729	21,385	21,687	0,047	15,654	23,973	24,815	15,654	22,683	25,69	27,6	9,805	21,707	3,325	15,712	24,91	26,702	-1,309	16,913	20,51	21,49	15,413	21,18	10,449	16,253	23,774	20,361	23,801
0,768	29,817	20,51	23,941	8,747	7,859	15,646	6,601	7,881	25,92	8,54	19,318	16,622	18,196	25,922	9,767	23,897	1,144	25,802	30,125	21,862	10,777	26,062	21,385	21,687	0,047	15,654	25,58	24,815	15,654	24,515	25,69	27,6	9,805	23,811	4,685	18,133	25,455	27,546	-1,309	16,913	20,51	21,49	15,413	21,86	10,449	16,253	28,586	23,394	24,523
0,718	30,332	20,51	23,941	13,593	7,859	15,646	6,601	10,293	26,603	8,54	19,318	16,622	18,196	28,76	9,767	25,469	9,784	25,802	30,408	21,862	12,106	26,062	21,385	21,687	4,441	15,654	27,026	24,815	15,654	24,515	25,69	32,744	14,18	23,811	8,183	22,51	25,455	29,252	-1,309	16,913	20,51	21,49	27,11	21,86	10,449	16,253	28,832	23,394	24,523
0,668	31,104	20,51	24,098	14,91	7,859	15,646	6,601	10,293	26,603	8,54	19,318	16,622	18,196	28,76	9,767	30,299	9,784	25,802	41,887	21,862	12,201	26,062	21,385	21,687	4,441	15,654	28,605	24,815	15,654	27,617	25,69	32,744	16,271	23,811	8,183	22,695	25,455	29,822	-1,309	16,913	20,51	21,49	32,883	21,86	10,449	16,253	28,832	23,394	24,523
0,618	31,182	20,51	28,05	14,91	7,859	15,646	6,601	10,293	26,603	8,54	19,318	16,622	18,196	28,76	9,767	30,303	9,784	25,802	41,887	21,862	12,201	26,062	21,385	21,687	4,441	15,654	28,605	24,815	15,654	27,617	25,69	32,744	16,271	23,811	8,183	22,695	25,455	29,822	-1,309	16,913	20,51	21,49	32,883	21,86	10,449	16,253	28,832	23,394	24,523
0,568	31,182	20,51	28,05	14,91	7,859	15,646	6,601	10,293	26,603	8,54	19,318	16,622	18,196	28,76	9,767	30,303	9,784	25,802	41,887	21,862	12,201	26,062	21,385	21,687	4,441	15,654	28,605	24,815	15,654	27,617	25,69	32,744	16,271	23,811	8,183	22,695	25,455	29,822	-1,309	16,913	20,51	21,49	32,883	21,86	10,449	16,253	28,832	23,394	24,523
0,518	31,182	20,51	28,05	14,91	7,859	15,646	6,601	10,293	26,603	8,54	19,318	16,622	18,196	28,76	9,767	30,303	9,784	25,802	41,887	21,862	12,201	26,062	21,385	21,687	4,441	15,654	28,605	24,815	15,654	27,617	25,69	32,744	16,271	23,811	8,183	22,695	25,455	29,822	-1,309	16,913	20,51	21,49	32,883	21,86	10,449	16,253	28,832	23,394	24,523
0,468	31,182	20,51	28,05	14,91	7,859	15,646	6,601	10,293	26,603	8,54	19,318	16,622	18,196	28,76	9,767	30,303	9,784	25,802	41,887	21,862	12,201	26,062	21,385	21,687	4,441	15,654	28,605	24,815	15,654	27,617	25,69	32,744	16,271	23,811	8,183	22,695	25,455	29,822	-1,309	16,913	20,51	21,49	32,883	21,86	10,449	16,253	28,832	23,394	24,523
0,418	31,182	20,51	28,05	14,91	7,859	15,646	6,601	10,293	26,603	8,54	19,318	16,622	18,196	28,76	9,767	30,303	9,784	25,802	41,887	21,862	12,201	26,062	21,385	21,687	4,441	15,654	28,605	24,815	15,654	27,617	25,69	32,744	16,271	23,811	8,183	22,695	25,455	29,822	-1,309	16,913	20,51	21,49	32,883	21,86	10,449	16,253	28,832	23,394	24,523
0,368	31,182	20,51	28,05	14,91	7,859	15,646	6,601	10,293	26,603	8,54	19,318	16,622	18,196	28,76	9,767	30,303	9,784	25,802	41,887	21,862	12,201	26,062	21,385	21,687	4,441	15,654	28,605	24,815	15,654	27,617	25,69	32,744	16,271	23,811	8,183	22,695	25,455	29,822	-1,309	16,913	20,51	21,49	32,883	21,86	10,449	16,253	28,832	23,394	24,523
0,318	31,182	20,51	28,05	14,91	7,859	15,646	6,601	10,293	26,603	8,54	19,318	16,622	18,196	28,76	9,767	30,303	9,784	25,802	41,887	21,862	12,201	26,062	21,385	21,687	4,441	15,654	28,605	24,815	15,654	27,617	25,69	32,744	16,271	23,811	8,183	22,695	25,455	29,822	-1,309	16,913	20,51	21,49	32,883	21,86	10,449	16,253	28,832	23,394	24,523
0,268	31,182	25,604	28,05	14,91	7,859	15,646	6,601	10,293	26,603	8,54	19,779	16,622	18,196	28,76	9,767	30,303	9,784	25,802	41,887	21,862	12,201	26,062	21,385	21,687	4,441	15,654	28,605	24,815	15,654	27,617	25,69	32,744	16,271	23,811	8,183	22,695	25,455	29,822	-0,067	16,913	20,528	21,49	32,883	21,86	11,398	16,253	28,832	23,394	24,523
0,218	31,182	25,604	28,05	14,91	7,859	15,646	6,601	10,293	26,603	8,54	19,779	16,622	18,196	28,76	9,767	30,303	9,784	25,802	41,887	21,862	12,201	26,208	21,385	21,687	4,441	15,654	28,605	24,815	15,654	27,617	25,69	32,744	16,271	23,811	8,183	22,695	25,455	29,822	-0,067	16,913	20,528	21,49	32,883	21,86	11,398	16,253	28,832	23,394	24,523
0,168	31,182	25,749	28,05	14,91	8,182	15,646	7,496	10,293	28,218	8,54	19,779	16,622	18,196	29,054	12,727	30,303	9,784	25,802	41,887	21,862	12,201	29,31	21,385	21,687	4,441	15,654	28,605	24,815	15,654	27,617	25,69	32,744	16,271	23,811	8,183	22,695	28,216	29,822	-0,067	16,913	20,528	21,49	32,883	21,86	11,398	16,253	28,832	23,394	24,523
0,118	31,182	25,749	28,05	14,91	8,182	15,646	7,496	10,293	28,218	8,54	19,779	16,622	18,196	29,054	12,727	30,303	9,784	25,802	41,887	21,862	12,201	29,31	21,385	21,687	4,441	15,654	28,605	24,815	15,654	27,617	25,69	32,744	16,271	23,811	8,183	22,695	28,216	29,822	-0,067	16,913	20,528	21,49	32,883	21,86	11,398	16,253	28,832	23,394	24,523
0,068	31,182	25,749	28,05	14,91	8,182	15,646	7,496	10,293	28,218	8,54	19,779	16,622	18,196	29,054	12,727	30,303	9,784	25,802	41,887	21,862	12,201	29,31	21,385	21,687	4,441	15,654	28,605	24,815	15,654	27,617	25,69	32,744	16,271	23,811	8,183	22,695	28,216	29,822	-0,067	16,913	20,528	21,49	32,883	21,86	11,398	16,253	28,832	23,394	24,523
0,05	31,182	25,749	28,05	14,91	8,182	15,646	7,496	10,293	28,218	8,54	19,779	16,622	18,196	29,054	12,727	30,303	9,784	25,802	41,887	21,862	12,201	29,31	21,385	21,687	4,441	15,654	28,605	24,815	15,654	27,617	25,69	32,744	16,271	23,811	8,183	22,695	28,216	29,822	-0,067	16,913	20,528	21,49	32,883	21,86	11,398	16,253	28,832	23,394	24,523
[truncated: 254 more columns]
