# Supplementary material for: Network-wide thermodynamic constraints shape NAD(P)H cofactor specificity of biochemical reactions
Source: Nat Commun. 2023 Aug 3;14:4660. doi: 10.1038/s41467-023-40297-8 (PMC10400544; doi:10.1038/s41467-023-40297-8)
Supplement: Supplementary file 6 — Source Data [file 41467_2023_40297_MOESM6_ESM.zip › Source_Data/Supplementary_Figure_1/S1C_optmdf_table_STANDARDCONC.csv]

µ [1/h]	RANDOM_FLEXIBLE_70	RANDOM_WILDTYPE_13	RANDOM_SINGLE_COFACTOR_53	RANDOM_FLEXIBLE_81	RANDOM_WILDTYPE_7	RANDOM_FLEXIBLE_57	RANDOM_SINGLE_COFACTOR_66	RANDOM_FLEXIBLE_58	RANDOM_SINGLE_COFACTOR_21	RANDOM_FLEXIBLE_97	RANDOM_WILDTYPE_88	RANDOM_SINGLE_COFACTOR_84	RANDOM_WILDTYPE_44	RANDOM_SINGLE_COFACTOR_38	RANDOM_SINGLE_COFACTOR_18	RANDOM_FLEXIBLE_46	RANDOM_WILDTYPE_28	RANDOM_WILDTYPE_40	RANDOM_FLEXIBLE_86	RANDOM_SINGLE_COFACTOR_98	RANDOM_WILDTYPE_65	RANDOM_SINGLE_COFACTOR_23	RANDOM_WILDTYPE_75	RANDOM_SINGLE_COFACTOR_50	RANDOM_FLEXIBLE_84	RANDOM_SINGLE_COFACTOR_12	RANDOM_WILDTYPE_3	RANDOM_WILDTYPE_64	RANDOM_SINGLE_COFACTOR_11	RANDOM_WILDTYPE_10	RANDOM_FLEXIBLE_48	RANDOM_FLEXIBLE_35	RANDOM_WILDTYPE_19	RANDOM_FLEXIBLE_49	RANDOM_FLEXIBLE_21	RANDOM_FLEXIBLE_77	RANDOM_WILDTYPE_80	RANDOM_SINGLE_COFACTOR_97	RANDOM_FLEXIBLE_32	RANDOM_WILDTYPE_35	RANDOM_SINGLE_COFACTOR_28	RANDOM_WILDTYPE_45	RANDOM_WILDTYPE_60	SINGLE_COFACTOR	RANDOM_SINGLE_COFACTOR_32	RANDOM_SINGLE_COFACTOR_79	RANDOM_SINGLE_COFACTOR_10	RANDOM_FLEXIBLE_75	RANDOM_SINGLE_COFACTOR_13
0,371	2,354	2,803	2,047	3,567	0,214	-0,111	3,067	3,476	1,043	4,123	0,592	2,824	-0,964	0,905	1,335	3,428	1,675	1,864	1,968	0,968	1,749	0,997	0,809	1,123	4,512	-0,539	3,1	2,394	1,924	1,898	0,525	0,263	0,624	3,922	2,542	3,936	-0,027	2,681	3,794	-0,008	1,889	0,439	2,741	1,897	2,082	1,538	0,914	2,903	2,452
0,321	2,354	3,183	3,345	3,567	1,481	-0,111	3,079	3,476	1,043	4,123	2,251	2,824	1,648	1,231	1,335	3,428	3,827	2,993	1,968	0,968	3,462	0,997	2,903	1,123	4,512	-0,539	3,1	3,075	1,924	4,367	0,525	0,263	3,84	4,027	2,542	3,936	2,327	2,681	3,794	0,151	1,889	1,383	3,386	1,897	2,082	1,649	0,914	2,903	2,452
0,271	3,985	3,183	3,345	6,54	5,098	3,679	3,079	7,476	1,563	5,285	2,739	3,048	4,142	1,231	1,335	6,67	4,449	4,653	5,396	1,119	4,633	1,552	4,586	1,944	7,327	-0,539	3,664	4,176	2,971	4,458	5,818	4,956	4,616	5,256	6,346	6,817	3,161	2,681	8,473	3,544	1,889	4,271	5,285	1,897	2,082	3,394	0,914	6,733	2,452
0,221	3,985	3,183	3,345	6,774	7,192	3,679	3,079	8,07	1,563	5,285	5,094	3,048	7,289	1,231	1,335	6,67	6,95	7,055	5,396	1,119	5,35	1,552	6,67	1,944	7,327	-0,539	6,928	4,731	2,971	6,627	5,818	4,956	7,274	5,256	6,346	6,817	4,77	2,681	9,215	4,956	1,889	6,888	6,653	1,897	2,082	3,577	0,914	6,733	2,452
0,171	3,985	3,183	3,638	6,774	7,192	3,679	4,662	8,07	2,073	5,285	5,094	4,807	7,289	2,211	3,372	6,712	6,95	7,055	5,396	1,795	5,35	1,552	6,67	2,438	7,327	0,564	6,928	4,731	2,971	6,627	5,818	4,956	7,274	5,256	6,346	6,817	4,77	3,522	9,215	4,956	3,259	6,888	6,653	3,417	2,708	3,577	2,81	6,733	2,452
0,121	3,985	3,183	3,638	6,774	7,301	3,679	4,662	8,07	2,073	5,285	5,094	4,807	7,289	2,211	3,372	6,864	6,95	7,055	5,396	1,795	5,35	1,552	6,67	2,438	7,327	0,564	6,928	4,731	2,971	6,627	5,818	4,956	7,274	5,256	6,346	6,817	4,77	3,522	9,215	4,956	3,259	6,888	6,653	3,417	2,708	3,577	2,81	6,733	2,452
0,071	3,985	3,183	3,638	8,322	7,642	5,7	4,662	8,299	2,679	5,285	5,094	5,069	7,289	2,211	3,372	7,808	8,567	7,777	6,918	1,971	5,35	1,814	6,733	2,881	7,327	0,564	7,184	4,731	3,471	6,627	7,809	7,388	7,274	5,256	6,346	6,817	4,77	3,522	9,823	7,388	3,259	6,901	6,653	3,417	2,708	4,741	2,81	6,733	2,452
0,05	3,985	3,183	3,638	8,322	7,642	5,7	4,662	8,299	2,679	5,285	5,094	5,069	7,289	2,211	3,372	7,808	8,567	7,777	6,918	1,971	5,35	1,814	6,733	2,881	7,327	0,564	7,184	4,731	3,471	6,627	7,809	7,388	7,274	5,256	6,346	6,817	4,77	3,522	9,823	7,388	3,259	6,901	6,653	3,417	2,708	4,741	2,81	6,733	2,452
[truncated: 253 more columns]
