# Supplementary material for: Network-wide thermodynamic constraints shape NAD(P)H cofactor specificity of biochemical reactions
Source: Nat Commun. 2023 Aug 3;14:4660. doi: 10.1038/s41467-023-40297-8 (PMC10400544; doi:10.1038/s41467-023-40297-8)
Supplement: Supplementary file 6 — Source Data [file 41467_2023_40297_MOESM6_ESM.zip › Source_Data/Supplementary_Figure_1/S1D_optsubmdf_table_STANDARDCONC.csv]

µ [1/h]	RANDOM_WILDTYPE_42	RANDOM_FLEXIBLE_9	RANDOM_WILDTYPE_75	RANDOM_SINGLE_COFACTOR_79	RANDOM_SINGLE_COFACTOR_87	RANDOM_WILDTYPE_78	RANDOM_SINGLE_COFACTOR_44	RANDOM_SINGLE_COFACTOR_18	RANDOM_WILDTYPE_44	RANDOM_SINGLE_COFACTOR_46	RANDOM_WILDTYPE_65	RANDOM_WILDTYPE_50	RANDOM_WILDTYPE_2	RANDOM_WILDTYPE_58	RANDOM_SINGLE_COFACTOR_77	RANDOM_WILDTYPE_45	RANDOM_SINGLE_COFACTOR_0	RANDOM_FLEXIBLE_16	RANDOM_FLEXIBLE_98	RANDOM_FLEXIBLE_74	RANDOM_SINGLE_COFACTOR_22	RANDOM_WILDTYPE_77	RANDOM_FLEXIBLE_47	RANDOM_WILDTYPE_82	RANDOM_SINGLE_COFACTOR_6	RANDOM_FLEXIBLE_97	RANDOM_WILDTYPE_14	RANDOM_WILDTYPE_8	RANDOM_WILDTYPE_97	RANDOM_FLEXIBLE_6	RANDOM_FLEXIBLE_41	RANDOM_FLEXIBLE_3	RANDOM_SINGLE_COFACTOR_76	RANDOM_WILDTYPE_86	RANDOM_SINGLE_COFACTOR_17	RANDOM_WILDTYPE_89	RANDOM_WILDTYPE_20	RANDOM_FLEXIBLE_19	RANDOM_SINGLE_COFACTOR_25	RANDOM_FLEXIBLE_92	RANDOM_WILDTYPE_9	RANDOM_WILDTYPE_11	RANDOM_WILDTYPE_83	RANDOM_WILDTYPE_29	RANDOM_SINGLE_COFACTOR_49	RANDOM_FLEXIBLE_39	RANDOM_WILDTYPE_93	RANDOM_WILDTYPE_72	RANDOM_WILDTYPE_88
0,371	3,024	10,679	1,519	4,653	5,512	1,023	4,049	2,812	-0,964	1,991	3,809	3,533	0,081	1,66	6,522	0,946	1,144	6,781	7,179	4,32	5,497	2,798	12,221	0,549	-0,555	8,957	0,193	-0,276	3,481	6,366	8,015	10,305	4,641	0,042	3,146	1,13	3,269	10,586	-0,067	5,347	3,255	2,477	-2,588	-0,663	10,233	10,515	7,82	5,428	1,207
0,321	15,274	10,679	12,151	5,923	5,512	6,304	4,049	2,812	5,518	1,991	7,511	7,043	8,485	10,227	6,522	5,785	1,144	6,781	7,179	4,32	5,497	12,278	12,221	5,874	-0,555	8,957	11,704	5,975	8,419	6,366	8,015	10,305	6,782	9,469	3,146	4,043	12,345	10,586	-0,067	5,347	9,187	8,965	1,301	4,316	10,233	10,515	12,425	12,504	7,125
0,271	15,274	17,72	14,195	7,85	5,512	12,953	4,049	2,812	16,911	5,936	11,37	10,891	11,874	13,514	6,522	9,927	1,144	19,354	21,851	16,904	7,854	15,969	21,385	13,785	-0,555	15,654	17,309	8,958	14,32	14,719	20,675	20,303	9,805	12,948	3,146	4,043	14,518	24,431	-0,067	13,224	12,807	14,935	1,301	12,033	11,398	16,253	14,581	17,161	11,228
0,221	20,526	25,604	20,07	7,86	5,512	15,646	4,049	2,812	18,759	5,936	19,724	13,374	18,196	17,604	6,522	18,818	1,144	20,658	21,851	16,904	7,854	21,285	21,385	20,163	-0,555	15,654	24,042	19,032	15,654	16,936	25,376	20,521	9,805	18,854	3,146	14,488	22,302	27,546	-0,067	13,224	12,807	19,037	10,063	18,137	11,398	16,253	21,339	21,759	18,194
0,171	21,956	25,604	21,358	7,86	8,182	15,646	7,496	7,881	18,759	6,402	19,779	13,374	18,196	19,378	12,727	18,818	1,144	23,534	25,516	16,904	9,304	22,585	21,385	20,163	0,047	15,654	25,489	19,032	15,654	16,936	25,376	20,521	9,805	19,642	4,685	14,488	22,644	27,546	-0,067	13,224	17,72	19,637	10,063	18,137	11,398	16,253	22,9	23,004	18,372
0,121	23,82	25,749	22,322	7,86	8,182	15,646	7,496	7,881	21,253	6,402	19,779	13,374	18,196	19,586	12,727	18,818	1,144	23,534	26,519	16,904	9,304	25,165	21,385	20,719	0,047	15,654	25,489	19,032	15,654	16,936	25,376	27,6	9,805	19,642	4,685	14,488	22,644	27,546	-0,067	13,224	20,528	19,637	10,063	19,631	11,398	16,253	22,9	23,004	22,488
0,071	28,393	25,749	22,322	8,747	8,182	15,646	7,496	7,881	21,441	8,54	19,779	13,374	18,196	19,586	12,727	20,579	1,144	23,534	30,125	16,904	9,757	26,208	21,385	20,719	0,047	15,654	27,026	24,815	15,654	16,936	25,69	27,6	9,805	19,642	4,685	20,462	22,855	27,546	-0,067	13,224	20,528	19,637	12,512	19,631	11,398	16,253	23,309	23,004	22,522
0,05	28,393	25,749	22,322	8,747	8,182	15,646	7,496	7,881	23,669	8,54	19,779	13,374	18,196	19,586	12,727	20,579	1,144	23,534	30,125	16,904	9,757	29,31	21,385	20,719	0,047	15,654	27,026	24,815	15,654	16,936	25,69	27,6	9,805	19,642	4,685	22,124	23,618	27,546	-0,067	13,224	20,528	19,637	12,512	19,631	11,398	16,253	25,158	23,394	22,542
[truncated: 253 more columns]
