# Supplementary material for: Network-wide thermodynamic constraints shape NAD(P)H cofactor specificity of biochemical reactions
Source: Nat Commun. 2023 Aug 3;14:4660. doi: 10.1038/s41467-023-40297-8 (PMC10400544; doi:10.1038/s41467-023-40297-8)
Supplement: Supplementary file 6 — Source Data [file 41467_2023_40297_MOESM6_ESM.zip › Source_Data/Supplementary_Figure_2/S2B_ratio_ratios_table_SubMDF_paper_concentrations.csv]

µ [1/h]	Min [NADH]/[NAD] / [NADPH] / [NADP] ratio ratio	Max [NADH]/[NAD] / [NADPH] / [NADP] ratio
0.868	6.057532061018967e-07	6.057532061018967e-07
0.818	7.412048519953993e-06	0.00047008681571776854
0.768	4.3580257636046746e-05	0.0005079434041649486
0.718	4.3580257636046746e-05	0.0005079434041649478
0.668	4.3580257638221303e-05	0.0005079434041142563
0.618	4.3580257638221303e-05	0.0005079434041142549
0.568	4.3580257636046746e-05	0.0005079434041649486
0.518	4.3580257638221303e-05	0.0005079434041142558
0.468	4.3580257636046746e-05	0.0005079434041649491
0.418	4.3580257638221303e-05	0.0005079434041142545
0.368	4.358025763822146e-05	0.0005079434041142549
0.318	4.358025763822146e-05	0.0005079434041650502
0.268	4.358025764042792e-05	0.0005079434040628182
0.218	4.358025763822146e-05	0.0005079434041142563
0.168	4.3580257636046746e-05	0.0005079434041649478
0.118	4.358025763822146e-05	0.0005079434041142558
0.068	4.3580257638221154e-05	0.0005079434041142581
0.05	4.3580257638221303e-05	0.0005079434041142554
0.03	4.3580257636046746e-05	0.0005079434041649478
